# Supplementary material for: Modulation of tumor inflammatory signaling and drug sensitivity by CMTM4
Source: EMBO J. 2025 Feb 13;44(6):1866–83. doi: 10.1038/s44318-024-00330-y (PMC11914105; doi:10.1038/s44318-024-00330-y)
Supplement: Supplementary file 3 — Dataset EV1 [file 44318_2024_330_MOESM3_ESM.xls]

## Sheet: KO-WT_DEGs (2).txt
	GeneID	Length	SYMBOL	GENENAME	logFC	AveExpr	t	P.Value	adj.P.Val	B	contrast
19225	19225	4150	Ptgs2	prostaglandin-endoperoxide synthase 2	2.99781	9.37956	70.2373	3.03e-25	3.75e-21	47.7051	KO-WT
65963	65963	2049	Tmem176b	transmembrane protein 176B	-2.97169	7.31914	-56.3893	2.31e-23	1.43e-19	43.3549	KO-WT
18208	18208	5738	Ntn1	netrin 1	-2.50856	7.42293	-53.5105	6.47e-23	2.39e-19	42.4676	KO-WT
66058	66058	1119	Tmem176a	transmembrane protein 176A	-3.32367	6.03951	-53.0339	7.72e-23	2.39e-19	41.5902	KO-WT
21826	21826	5922	Thbs2	thrombospondin 2	-2.0064	7.99309	-48.0499	5.38e-22	1.34e-18	40.5497	KO-WT
20324	20324	3055	Sdpr	serum deprivation response	-1.99702	7.90157	-44.8933	2.05e-21	3.63e-18	39.2534	KO-WT
12798	12798	1782	Cnn2	calponin 2	-2.38107	6.57779	-44.9362	2.01e-21	3.63e-18	39.0964	KO-WT
100039864	100039864	606	Snhg12	small nucleolar RNA host gene 12	2.27294	7.03656	44.5591	2.37e-21	3.68e-18	39.0396	KO-WT
239273	239273	5895	Abcc4	ATP-binding cassette, sub-family C (CFTR/MRP), member 4	1.95237	7.40995	44.0215	3.01e-21	3.88e-18	38.8533	KO-WT
11839	11839	1199	Areg	amphiregulin	2.12053	7.34598	43.9338	3.13e-21	3.88e-18	38.8078	KO-WT
13653	13653	3072	Egr1	early growth response 1	2.49125	6.59766	42.6764	5.53e-21	6.24e-18	38.1571	KO-WT
12837	12837	5110	Col8a1	collagen, type VIII, alpha 1	-2.18765	7.31792	-41.919	7.86e-21	8.12e-18	37.9072	KO-WT
68949	68949	738	Zfas1	zinc finger, NFX1-type containing 1, antisense RNA 1	1.80289	8.3351	41.5832	9.2e-21	8.78e-18	37.8004	KO-WT
69221	69221	461	2410006H16Rik	RIKEN cDNA 2410006H16 gene	1.83581	8.56392	41.2563	1.07e-20	9.52e-18	37.6513	KO-WT
21858	21858	3622	Timp2	tissue inhibitor of metalloproteinase 2	-1.65903	7.97484	-39.7999	2.17e-20	1.8e-17	36.944	KO-WT
18542	18542	1539	Pcolce	procollagen C-endopeptidase enhancer protein	-1.80211	7.67719	-38.7728	3.63e-20	2.65e-17	36.4311	KO-WT
12870	12870	4993	Cp	ceruloplasmin	-2.28857	6.23132	-39.023	3.2e-20	2.48e-17	36.418	KO-WT
16952	16952	1395	Anxa1	annexin A1	-1.55206	9.52108	-38.4589	4.25e-20	2.93e-17	36.2801	KO-WT
20198	20198	499	S100a4	S100 calcium binding protein A4	-1.85898	7.68153	-38.1517	4.98e-20	3.25e-17	36.1186	KO-WT
18412	18412	2000	Sqstm1	sequestosome 1	1.37889	10.0363	36.8113	1e-19	6.21e-17	35.409	KO-WT
18140	18140	3651	Uhrf1	ubiquitin-like, containing PHD and RING finger domains, 1	-1.76987	7.09514	-36.5866	1.13e-19	6.36e-17	35.2947	KO-WT
17872	17872	2333	Ppp1r15a	protein phosphatase 1, regulatory (inhibitor) subunit 15A	1.97591	7.18916	36.4629	1.21e-19	6.5e-17	35.2328	KO-WT
244745	244745	4740	Dpy19l1	dpy-19-like 1 (C. elegans)	-1.63486	7.11841	-35.6619	1.86e-19	9.38e-17	34.8022	KO-WT
14825	14825	955	Cxcl1	chemokine (C-X-C motif) ligand 1	-2.39913	5.74776	-35.6334	1.89e-19	9.38e-17	34.6188	KO-WT
20296	20296	806	Ccl2	chemokine (C-C motif) ligand 2	-2.21891	5.96314	-35.2613	2.32e-19	1.11e-16	34.4809	KO-WT
56055	56055	2966	Gtpbp2	GTP binding protein 2	1.79574	7.6442	35.0322	2.64e-19	1.21e-16	34.462	KO-WT
226144	226144	3432	Erlin1	ER lipid raft associated 1	1.65985	7.50981	33.6307	5.85e-19	2.59e-16	33.6661	KO-WT
112407	112407	2676	Egln3	egl-9 family hypoxia-inducible factor 3	-1.70512	6.8334	-33.3142	7.03e-19	3.01e-16	33.4791	KO-WT
227753	227753	2938	Gsn	gelsolin	-1.69387	6.83317	-33.1272	7.85e-19	3.24e-16	33.3702	KO-WT
22003	22003	3279	Tpm1	tropomyosin 1, alpha	-1.28302	8.78349	-33.0678	8.13e-19	3.25e-16	33.3157	KO-WT
16156	16156	1944	Il11	interleukin 11	4.70751	4.28856	36.5878	1.13e-19	6.36e-17	33.0948	KO-WT
210293	210293	7303	Dock10	dedicator of cytokinesis 10	-1.60123	6.71334	-32.5903	1.08e-18	4.18e-16	33.0526	KO-WT
233908	233908	1845	Fus	fused in sarcoma	-1.48335	7.45676	-32.4806	1.15e-18	4.33e-16	32.9872	KO-WT
17295	17295	6652	Met	met proto-oncogene	-1.79962	6.15984	-32.4147	1.2e-18	4.37e-16	32.9258	KO-WT
100862081	100862081	1718	NA	NA	-1.39403	8.67341	-32.3437	1.25e-18	4.43e-16	32.8819	KO-WT
21991	21991	1601	Tpi1	triosephosphate isomerase 1	-1.3135	8.56423	-32.1227	1.43e-18	4.93e-16	32.7491	KO-WT
68763	68763	590	1110038B12Rik	RIKEN cDNA 1110038B12 gene	1.4538	7.83622	31.9647	1.57e-18	5.07e-16	32.6674	KO-WT
22352	22352	1834	Vim	vimentin	-1.19449	10.5337	-32.0278	1.51e-18	5.07e-16	32.6341	KO-WT
18035	18035	1579	Nfkbia	nuclear factor of kappa light polypeptide gene enhancer in B cells inhibitor, alpha	-1.57323	6.49498	-31.8419	1.7e-18	5.26e-16	32.5999	KO-WT
20750	20750	1658	Spp1	secreted phosphoprotein 1	1.10824	10.2351	31.9434	1.59e-18	5.07e-16	32.5907	KO-WT
76650	76650	2583	Srxn1	sulfiredoxin 1 homolog (S. cerevisiae)	1.46891	7.11834	31.6356	1.92e-18	5.82e-16	32.4756	KO-WT
20515	20515	4165	Slc20a1	solute carrier family 20, member 1	1.40953	7.0507	31.4652	2.14e-18	6.17e-16	32.3709	KO-WT
14319	14319	866	Fth1	ferritin heavy polypeptide 1	1.17615	10.9643	31.5442	2.04e-18	6.01e-16	32.3158	KO-WT
56332	56332	4191	Amotl2	angiomotin-like 2	-1.66248	6.17033	-30.846	3.15e-18	8.87e-16	31.9781	KO-WT
18164	18164	5284	Nptx1	neuronal pentraxin 1	-1.42374	6.8668	-30.6242	3.62e-18	9.98e-16	31.8455	KO-WT
11910	11910	1977	Atf3	activating transcription factor 3	1.84931	5.47616	30.4479	4.05e-18	1.09e-15	31.6816	KO-WT
17067	17067	1647	Ly6c1	lymphocyte antigen 6 complex, locus C1	-1.75751	5.72536	-30.3753	4.24e-18	1.12e-15	31.6562	KO-WT
12306	12306	1374	Anxa2	annexin A2	-1.42631	8.553	-30.2929	4.47e-18	1.16e-15	31.5928	KO-WT
26570	26570	9227	Slc7a11	solute carrier family 7 (cationic amino acid transporter, y+ system), member 11	1.52115	7.79059	29.7992	6.15e-18	1.56e-15	31.2909	KO-WT
14118	14118	9900	Fbn1	fibrillin 1	-1.84951	5.59513	-29.7268	6.45e-18	1.6e-15	31.232	KO-WT
17937	17937	2575	Nab2	Ngfi-A binding protein 2	1.4919	6.82164	29.6003	7.01e-18	1.68e-15	31.183	KO-WT
107581	107581	5206	Col16a1	collagen, type XVI, alpha 1	-1.7583	7.63713	-29.561	7.19e-18	1.68e-15	31.14	KO-WT
14702	14702	3826	Gng2	guanine nucleotide binding protein (G protein), gamma 2	-1.80139	6.04188	-29.5376	7.3e-18	1.68e-15	31.1398	KO-WT
72655	72655	1011	Snhg5	small nucleolar RNA host gene 5	1.40082	7.537	29.5393	7.29e-18	1.68e-15	31.1253	KO-WT
109042	109042	1026	Prkcdbp	protein kinase C, delta binding protein	-2.21333	4.89937	-29.4875	7.55e-18	1.7e-15	30.9216	KO-WT
269261	269261	638	Rpl12	ribosomal protein L12	1.56803	6.94351	29.0349	1.02e-17	2.16e-15	30.8044	KO-WT
78749	78749	4044	Filip1l	filamin A interacting protein 1-like	-1.63753	6.3089	-28.9394	1.09e-17	2.18e-15	30.7508	KO-WT
12575	12575	2026	Cdkn1a	cyclin-dependent kinase inhibitor 1A (P21)	1.16682	8.55219	29.0231	1.03e-17	2.16e-15	30.7451	KO-WT
66092	66092	3081	Ghitm	growth hormone inducible transmembrane protein	1.07358	9.60288	29.0516	1.01e-17	2.16e-15	30.7275	KO-WT
11568	11568	4049	Aebp1	AE binding protein 1	-1.59248	7.29965	-28.9289	1.09e-17	2.18e-15	30.7248	KO-WT
100041797	100041797	626	NA	NA	1.7871	5.74549	28.9085	1.11e-17	2.18e-15	30.7189	KO-WT
17869	17869	2399	Myc	myelocytomatosis oncogene	1.04059	9.93893	28.9381	1.09e-17	2.18e-15	30.6372	KO-WT
170676	170676	6667	Peg10	paternally expressed 10	-2.37062	4.72941	-29.1488	9.44e-18	2.09e-15	30.632	KO-WT
14455	14455	2554	Gas5	growth arrest specific 5	1.10373	9.32452	28.7944	1.2e-17	2.32e-15	30.5614	KO-WT
72017	72017	1626	Cyb5r1	cytochrome b5 reductase 1	1.14972	8.39821	28.6567	1.31e-17	2.43e-15	30.4995	KO-WT
18783	18783	2846	Pla2g4a	phospholipase A2, group IVA (cytosolic, calcium-dependent)	1.34582	7.66887	28.5824	1.38e-17	2.52e-15	30.4742	KO-WT
228139	228139	4190	P2rx3	purinergic receptor P2X, ligand-gated ion channel, 3	1.802	5.57367	28.3075	1.67e-17	2.99e-15	30.3085	KO-WT
231830	231830	3346	Micall2	MICAL-like 2	-1.56319	6.48114	-28.2554	1.73e-17	3.02e-15	30.2856	KO-WT
212285	212285	7363	Arap2	ArfGAP with RhoGAP domain, ankyrin repeat and PH domain 2	2.25122	5.31254	28.2592	1.72e-17	3.02e-15	30.2391	KO-WT
22436	22436	4587	Xdh	xanthine dehydrogenase	-2.92716	4.38134	-28.7388	1.24e-17	2.37e-15	30.0989	KO-WT
16796	16796	3433	Lasp1	LIM and SH3 protein 1	-1.23041	7.42516	-28.0238	2.02e-17	3.44e-15	30.0953	KO-WT
11465	11465	1894	Actg1	actin, gamma, cytoplasmic 1	-1.41873	7.00882	-27.9661	2.11e-17	3.48e-15	30.0702	KO-WT
50493	50493	4019	Txnrd1	thioredoxin reductase 1	0.996612	9.84371	28.054	1.98e-17	3.42e-15	30.0245	KO-WT
22330	22330	5229	Vcl	vinculin	-1.18432	7.93849	-27.9113	2.19e-17	3.57e-15	29.9977	KO-WT
12176	12176	1756	Bnip3	BCL2/adenovirus E1B interacting protein 3	-2.38924	4.81363	-27.9945	2.07e-17	3.46e-15	29.925	KO-WT
228026	228026	5137	Pdk1	pyruvate dehydrogenase kinase, isoenzyme 1	-1.21125	7.357	-27.7644	2.42e-17	3.85e-15	29.915	KO-WT
19285	19285	3218	Ptrf	polymerase I and transcript release factor	-1.07924	8.98475	-27.8406	2.3e-17	3.7e-15	29.9072	KO-WT
106068	106068	4775	Slc45a4	solute carrier family 45, member 4	-1.58266	5.883	-27.4874	2.94e-17	4.62e-15	29.7554	KO-WT
12226	12226	5010	Btg1	B cell translocation gene 1, anti-proliferative	1.46727	7.75075	27.4634	2.99e-17	4.64e-15	29.6862	KO-WT
70186	70186	635	Fam162a	family with sequence similarity 162, member A	-1.54395	6.00916	-27.1916	3.63e-17	5.55e-15	29.5476	KO-WT
20338	20338	6300	Sel1l	sel-1 suppressor of lin-12-like (C. elegans)	1.14948	7.62217	27.1496	3.74e-17	5.65e-15	29.4636	KO-WT
20677	20677	2967	Sox4	SRY (sex determining region Y)-box 4	1.19233	7.13358	26.996	4.17e-17	6.1e-15	29.3713	KO-WT
83673	83673	476	Snhg1	small nucleolar RNA host gene 1	1.3269	8.3329	27.0382	4.05e-17	6.05e-15	29.3548	KO-WT
14314	14314	3609	Fstl1	follistatin-like 1	-1.2663	6.88784	-26.9368	4.35e-17	6.2e-15	29.34	KO-WT
17217	17217	3589	Mcm4	minichromosome maintenance complex component 4	-1.21765	7.23178	-26.9454	4.33e-17	6.2e-15	29.3323	KO-WT
216238	216238	7836	Eea1	early endosome antigen 1	1.23019	8.43778	26.9919	4.18e-17	6.1e-15	29.3162	KO-WT
217995	217995	6776	Heatr1	HEAT repeat containing 1	1.07834	8.25116	26.8587	4.6e-17	6.49e-15	29.2256	KO-WT
68026	68026	2387	Pclaf	PCNA clamp associated factor	-2.16653	5.75741	-26.7417	5.01e-17	6.83e-15	29.221	KO-WT
24066	24066	4590	Spry4	sprouty homolog 4 (Drosophila)	1.15926	7.38129	26.8009	4.8e-17	6.64e-15	29.219	KO-WT
269959	269959	7285	Adamtsl3	ADAMTS-like 3	1.20552	7.68199	26.7952	4.82e-17	6.64e-15	29.2029	KO-WT
208177	208177	5679	Phldb2	pleckstrin homology like domain, family B, member 2	-2.02664	5.2932	-26.7245	5.07e-17	6.84e-15	29.1818	KO-WT
494504	494504	2799	Apcdd1	adenomatosis polyposis coli down-regulated 1	-1.34138	7.14701	-26.5891	5.59e-17	7.38e-15	29.0757	KO-WT
67739	67739	2526	Slc48a1	solute carrier family 48 (heme transporter), member 1	1.18065	7.6691	26.6076	5.52e-17	7.36e-15	29.065	KO-WT
94242	94242	2175	Tinagl1	tubulointerstitial nephritis antigen-like 1	-1.46159	6.46207	-26.4786	6.06e-17	7.75e-15	29.0227	KO-WT
229700	229700	3270	Rbm15	RNA binding motif protein 15	1.67387	5.53286	26.3837	6.5e-17	8.22e-15	28.9638	KO-WT
77579	77579	7783	Myh10	myosin, heavy polypeptide 10, non-muscle	-2.87657	4.66973	-26.5432	5.78e-17	7.55e-15	28.8456	KO-WT
20311	20311	1655	Cxcl5	chemokine (C-X-C motif) ligand 5	-4.73264	3.91306	-28.6952	1.28e-17	2.41e-15	28.7955	KO-WT
66293	66293	1997	1810032O08Rik	RIKEN cDNA 1810032O08 gene	1.59099	6.16439	26.1316	7.82e-17	9.6e-15	28.7746	KO-WT
22422	22422	4415	Wnt7b	wingless-type MMTV integration site family, member 7B	1.35902	6.2901	26.0407	8.36e-17	1.02e-14	28.7011	KO-WT
319939	319939	7483	Tns3	tensin 3	-1.43233	6.0933	-26.0031	8.6e-17	1.03e-14	28.6819	KO-WT
13132	13132	4631	Dab2	disabled 2, mitogen-responsive phosphoprotein	-1.45888	6.29899	-25.9852	8.71e-17	1.03e-14	28.6626	KO-WT
57342	57342	4450	Parva	parvin, alpha	-1.14891	7.45162	-25.9998	8.62e-17	1.03e-14	28.6213	KO-WT
21877	21877	1369	Tk1	thymidine kinase 1	-2.08411	5.26112	-25.8933	9.33e-17	1.06e-14	28.5803	KO-WT
66580	66580	3392	Esf1	ESF1 nucleolar pre-rRNA processing protein homolog	1.4967	7.90185	25.9543	8.92e-17	1.04e-14	28.5674	KO-WT
12316	12316	9866	Aspm	asp (abnormal spindle)-like, microcephaly associated (Drosophila)	-1.34361	7.42031	-25.9039	9.26e-17	1.06e-14	28.5514	KO-WT
110796	110796	5814	Tshz1	teashirt zinc finger family member 1	1.26338	6.55796	25.7464	1.04e-16	1.16e-14	28.4682	KO-WT
76179	76179	10198	Usp31	ubiquitin specific peptidase 31	1.1902	7.2877	25.7881	1.01e-16	1.14e-14	28.4666	KO-WT
13007	13007	1770	Csrp1	cysteine and glycine-rich protein 1	-1.44169	5.97189	-25.678	1.1e-16	1.19e-14	28.4414	KO-WT
105239	105239	4410	Rnf44	ring finger protein 44	1.17832	7.13298	25.734	1.05e-16	1.16e-14	28.4324	KO-WT
52118	52118	2888	Pvr	poliovirus receptor	1.26457	6.35501	25.6258	1.14e-16	1.23e-14	28.3853	KO-WT
80859	80859	3878	Nfkbiz	nuclear factor of kappa light polypeptide gene enhancer in B cells inhibitor, zeta	-1.66348	5.72756	-25.5559	1.2e-16	1.27e-14	28.3535	KO-WT
17246	17246	3027	Mdm2	transformed mouse 3T3 cell double minute 2	1.15836	8.21594	25.6923	1.08e-16	1.19e-14	28.3514	KO-WT
100952	100952	3466	Emilin1	elastin microfibril interfacer 1	-1.60528	5.56501	-25.5356	1.22e-16	1.28e-14	28.3375	KO-WT
16881	16881	3520	Lig1	ligase I, DNA, ATP-dependent	-1.57608	6.51917	-25.5136	1.24e-16	1.29e-14	28.2988	KO-WT
338523	338523	9553	Kdm7a	lysine (K)-specific demethylase 7A	1.76433	6.07525	25.469	1.28e-16	1.31e-14	28.2808	KO-WT
70726	70726	1564	Angptl6	angiopoietin-like 6	2.90781	3.92782	26.1623	7.64e-17	9.58e-15	28.2687	KO-WT
12833	12833	3976	Col6a1	collagen, type VI, alpha 1	-1.70143	5.99875	-25.4215	1.33e-16	1.34e-14	28.2484	KO-WT
228880	228880	6664	Zmynd8	zinc finger, MYND-type containing 8	-1.33575	6.24623	-25.4251	1.33e-16	1.34e-14	28.2401	KO-WT
19221	19221	5786	Ptgfrn	prostaglandin F2 receptor negative regulator	-3.34768	3.80996	-26.5227	5.87e-17	7.58e-15	28.1781	KO-WT
52331	52331	1985	Stbd1	starch binding domain 1	1.55862	5.73556	25.3198	1.44e-16	1.44e-14	28.1739	KO-WT
17345	17345	10075	Mki67	antigen identified by monoclonal antibody Ki 67	-1.05853	9.03105	-25.5026	1.25e-16	1.29e-14	28.1689	KO-WT
233552	233552	3583	Gdpd5	glycerophosphodiester phosphodiesterase domain containing 5	-2.6301	4.21099	-25.6075	1.16e-16	1.24e-14	28.0549	KO-WT
243743	243743	12602	Plxna4	plexin A4	2.81252	3.8219	25.8971	9.3e-17	1.06e-14	28.0482	KO-WT
28146	28146	2451	Serp1	stress-associated endoplasmic reticulum protein 1	1.13874	8.11102	25.283	1.48e-16	1.47e-14	28.0395	KO-WT
18451	18451	4043	P4ha1	procollagen-proline, 2-oxoglutarate 4-dioxygenase (proline 4-hydroxylase), alpha 1 polypeptide	-1.10298	7.74104	-25.2117	1.56e-16	1.53e-14	28.0025	KO-WT
50908	50908	2985	C1s1	complement component 1, s subcomponent 1	-3.0957	3.73615	-26.1429	7.75e-17	9.6e-15	27.9666	KO-WT
12977	12977	4422	Csf1	colony stimulating factor 1 (macrophage)	-1.06462	8.32466	-25.1997	1.57e-16	1.53e-14	27.9654	KO-WT
110454	110454	828	Ly6a	lymphocyte antigen 6 complex, locus A	-2.55274	4.68043	-25.1577	1.63e-16	1.56e-14	27.9182	KO-WT
97487	97487	7734	Cmtm4	CKLF-like MARVEL transmembrane domain containing 4	-1.37331	6.44114	-24.91	1.97e-16	1.83e-14	27.8338	KO-WT
14884	14884	2745	Gtf2h1	general transcription factor II H, polypeptide 1	1.18728	7.58742	24.9755	1.87e-16	1.78e-14	27.8235	KO-WT
108052	108052	3995	Slc14a1	solute carrier family 14 (urea transporter), member 1	1.17213	7.29843	24.9427	1.92e-16	1.82e-14	27.8116	KO-WT
13885	13885	1618	Esd	esterase D/formylglutathione hydrolase	1.22529	7.15526	24.919	1.95e-16	1.83e-14	27.8005	KO-WT
60599	60599	5430	Trp53inp1	transformation related protein 53 inducible nuclear protein 1	1.35923	6.10783	24.7993	2.14e-16	1.96e-14	27.7592	KO-WT
14230	14230	2603	Fkbp10	FK506 binding protein 10	-1.35972	6.02857	-24.7763	2.18e-16	1.96e-14	27.7471	KO-WT
18854	18854	5378	Pml	promyelocytic leukemia	-1.27346	6.58092	-24.7861	2.16e-16	1.96e-14	27.7283	KO-WT
22375	22375	2883	Wars	tryptophanyl-tRNA synthetase	1.01911	8.01318	24.7745	2.18e-16	1.96e-14	27.6431	KO-WT
71514	71514	3705	Sfpq	splicing factor proline/glutamine rich (polypyrimidine tract binding protein associated)	-1.01439	8.37085	-24.7757	2.18e-16	1.96e-14	27.6281	KO-WT
12189	12189	6648	Brca1	breast cancer 1, early onset	-1.37704	5.88816	-24.5651	2.57e-16	2.26e-14	27.5866	KO-WT
13211	13211	4613	Dhx9	DEAH (Asp-Glu-Ala-His) box polypeptide 9	-1.03567	8.11912	-24.6826	2.35e-16	2.09e-14	27.5664	KO-WT
353187	353187	4640	Nr1d2	nuclear receptor subfamily 1, group D, member 2	1.47323	5.95899	24.502	2.7e-16	2.34e-14	27.5325	KO-WT
404710	404710	5676	Iqgap3	IQ motif containing GTPase activating protein 3	-1.60235	5.78337	-24.4396	2.84e-16	2.43e-14	27.4927	KO-WT
12282	12282	4432	Hyou1	hypoxia up-regulated 1	1.01536	8.57305	24.5849	2.53e-16	2.24e-14	27.4646	KO-WT
26934	26934	3065	Racgap1	Rac GTPase-activating protein 1	-1.07583	7.37576	-24.4195	2.88e-16	2.45e-14	27.3927	KO-WT
100502897	100502897	778	Gm12854	predicted gene 12854	-1.70965	5.52029	-24.2541	3.28e-16	2.73e-14	27.3507	KO-WT
381438	381438	1215	Gm5148	predicted gene 5148	0.868162	10.745	24.5231	2.66e-16	2.32e-14	27.312	KO-WT
215008	215008	4479	Vezt	vezatin, adherens junctions transmembrane protein	1.31772	6.11414	24.1813	3.48e-16	2.84e-14	27.2685	KO-WT
67134	67134	1895	Nop56	NOP56 ribonucleoprotein	0.919788	9.11228	24.3632	3.01e-16	2.54e-14	27.2602	KO-WT
11852	11852	2228	Rhob	ras homolog family member B	1.13451	6.95629	24.2175	3.38e-16	2.8e-14	27.2506	KO-WT
104458	104458	2131	Rars	arginyl-tRNA synthetase	0.926126	8.66949	24.2765	3.23e-16	2.7e-14	27.2106	KO-WT
218397	218397	5101	Rasa1	RAS p21 protein activator 1	1.13721	7.73253	24.1307	3.62e-16	2.94e-14	27.1394	KO-WT
73490	73490	1454	Mipol1	mirror-image polydactyly 1	1.58331	5.08225	23.9893	4.06e-16	3.19e-14	27.1368	KO-WT
20195	20195	504	S100a11	S100 calcium binding protein A11	-1.73177	5.33305	-23.9771	4.1e-16	3.19e-14	27.1301	KO-WT
76809	76809	6988	Bri3bp	Bri3 binding protein	1.02679	7.59086	24.1006	3.71e-16	2.99e-14	27.1216	KO-WT
74051	74051	10871	Steap2	six transmembrane epithelial antigen of prostate 2	-1.08428	8.12468	-24.0833	3.76e-16	3.01e-14	27.0821	KO-WT
217578	217578	6179	Baz1a	bromodomain adjacent to zinc finger domain 1A	1.09116	7.79119	24.0581	3.84e-16	3.05e-14	27.0769	KO-WT
140579	140579	5871	Elmo2	engulfment and cell motility 2	-1.44121	5.71369	-23.9089	4.33e-16	3.35e-14	27.0702	KO-WT
106952	106952	5499	Arap3	ArfGAP with RhoGAP domain, ankyrin repeat and PH domain 3	-2.15708	4.31243	-23.9797	4.09e-16	3.19e-14	26.9801	KO-WT
106618	106618	6068	Wdr90	WD repeat domain 90	-1.60159	5.37375	-23.7572	4.89e-16	3.7e-14	26.9546	KO-WT
66961	66961	3177	Neat1	nuclear paraspeckle assembly transcript 1 (non-protein coding)	-0.953251	8.34347	-23.8964	4.37e-16	3.37e-14	26.9166	KO-WT
23892	23892	1639	Grem1	gremlin 1, DAN family BMP antagonist	1.79515	4.92806	23.6969	5.13e-16	3.86e-14	26.8944	KO-WT
69895	69895	785	Snhg8	small nucleolar RNA host gene 8	1.49193	5.74953	23.602	5.54e-16	4.14e-14	26.8176	KO-WT
72157	72157	2334	Pgm2	phosphoglucomutase 2	-1.55818	5.47704	-23.5384	5.84e-16	4.28e-14	26.7765	KO-WT
66282	66282	1088	Tma16	translation machinery associated 16	1.49689	5.39093	23.5173	5.94e-16	4.31e-14	26.7593	KO-WT
230157	230157	2442	Tmeff1	transmembrane protein with EGF-like and two follistatin-like domains 1	1.28169	5.9202	23.5072	5.99e-16	4.32e-14	26.7294	KO-WT
66497	66497	1171	Cmss1	cms small ribosomal subunit 1	1.60659	5.07728	23.479	6.13e-16	4.39e-14	26.7277	KO-WT
216197	216197	2915	Ckap4	cytoskeleton-associated protein 4	-1.08408	7.1178	-23.5859	5.62e-16	4.15e-14	26.7257	KO-WT
70472	70472	5683	Atad2	ATPase family, AAA domain containing 2	-1.21605	7.70987	-23.5839	5.62e-16	4.15e-14	26.6923	KO-WT
216835	216835	4462	Usp43	ubiquitin specific peptidase 43	-3.59789	3.73404	-24.4629	2.79e-16	2.4e-14	26.6907	KO-WT
328232	328232	6654	Gfod1	glucose-fructose oxidoreductase domain containing 1	1.51824	6.12017	23.3902	6.59e-16	4.67e-14	26.6248	KO-WT
30928	30928	5106	Zbtb18	zinc finger and BTB domain containing 18	1.19281	7.11165	23.4521	6.26e-16	4.46e-14	26.6132	KO-WT
22329	22329	3398	Vcam1	vascular cell adhesion molecule 1	-1.00196	8.27727	-23.5212	5.92e-16	4.31e-14	26.6085	KO-WT
17279	17279	2914	Melk	maternal embryonic leucine zipper kinase	-1.65484	5.13368	-23.2498	7.39e-16	5.12e-14	26.5404	KO-WT
17218	17218	3422	Mcm5	minichromosome maintenance complex component 5	-1.26279	6.80603	-23.3224	6.96e-16	4.85e-14	26.5265	KO-WT
17250	17250	5935	Abcc1	ATP-binding cassette, sub-family C (CFTR/MRP), member 1	1.00504	8.83139	23.3815	6.63e-16	4.68e-14	26.4616	KO-WT
12442	12442	1541	Ccnb2	cyclin B2	-1.45295	5.54112	-23.1271	8.18e-16	5.61e-14	26.4359	KO-WT
171210	171210	2200	Acot2	acyl-CoA thioesterase 2	1.36261	5.85042	23.1356	8.12e-16	5.6e-14	26.4255	KO-WT
12544	12544	2143	Cdc45	cell division cycle 45	-1.66446	5.07341	-23.0282	8.88e-16	6.05e-14	26.357	KO-WT
12825	12825	5564	Col3a1	collagen, type III, alpha 1	-0.891132	9.94985	-23.3226	6.96e-16	4.85e-14	26.3569	KO-WT
66645	66645	2375	Pspc1	paraspeckle protein 1	-1.90678	4.84373	-22.9606	9.4e-16	6.3e-14	26.2852	KO-WT
67573	67573	5437	Loxl4	lysyl oxidase-like 4	-1.56852	5.02926	-22.9213	9.71e-16	6.44e-14	26.2683	KO-WT
13197	13197	1224	Gadd45a	growth arrest and DNA-damage-inducible 45 alpha	1.15462	6.98899	22.9942	9.14e-16	6.16e-14	26.2342	KO-WT
102442	102442	8655	Dennd4a	DENN/MADD domain containing 4A	1.16793	6.63524	22.9267	9.67e-16	6.44e-14	26.1986	KO-WT
58859	58859	1842	Efemp2	epidermal growth factor-containing fibulin-like extracellular matrix protein 2	-1.58248	5.91826	-22.8311	1.05e-15	6.8e-14	26.1725	KO-WT
213417	213417	4269	Klhdc8a	kelch domain containing 8A	-2.02945	4.37745	-22.8442	1.04e-15	6.76e-14	26.1195	KO-WT
619547	619547	413	Rpl34-ps1	ribosomal protein L34, pseudogene 1	0.829443	9.77468	22.9943	9.14e-16	6.16e-14	26.0847	KO-WT
66143	66143	1039	Eef1e1	eukaryotic translation elongation factor 1 epsilon 1	1.14277	6.57924	22.7885	1.09e-15	6.94e-14	26.084	KO-WT
68275	68275	3106	Rpa1	replication protein A1	-1.13423	6.912	-22.8067	1.07e-15	6.9e-14	26.0813	KO-WT
17082	17082	6967	Il1rl1	interleukin 1 receptor-like 1	1.36507	5.55696	22.6948	1.17e-15	7.35e-14	26.0687	KO-WT
380928	380928	6104	Lmo7	LIM domain only 7	-2.29262	4.22894	-22.796	1.08e-15	6.93e-14	26.0223	KO-WT
27279	27279	965	Tnfrsf12a	tumor necrosis factor receptor superfamily, member 12a	1.05912	6.82063	22.7151	1.15e-15	7.28e-14	26.0049	KO-WT
12785	12785	2178	Cnbp	cellular nucleic acid binding protein	0.863562	9.92511	22.8936	9.94e-16	6.55e-14	25.9904	KO-WT
22042	22042	4914	Tfrc	transferrin receptor	-1.14396	7.42978	-22.7238	1.15e-15	7.28e-14	25.9782	KO-WT
20663	20663	5612	Sos2	son of sevenless homolog 2 (Drosophila)	1.19203	6.88942	22.6831	1.19e-15	7.36e-14	25.9742	KO-WT
12759	12759	1808	Clu	clusterin	-1.70798	4.88911	-22.5671	1.31e-15	7.95e-14	25.967	KO-WT
30878	30878	3148	Apln	apelin	-1.91336	4.59679	-22.5746	1.3e-15	7.95e-14	25.9428	KO-WT
11749	11749	2661	Anxa6	annexin A6	-2.50782	3.87924	-22.8724	1.01e-15	6.64e-14	25.9296	KO-WT
12894	12894	4301	Cpt1a	carnitine palmitoyltransferase 1a, liver	-2.48825	4.59332	-22.5665	1.31e-15	7.95e-14	25.9038	KO-WT
171504	171504	3600	Apobr	apolipoprotein B receptor	-1.88805	4.63119	-22.4531	1.44e-15	8.63e-14	25.8473	KO-WT
20918	20918	1213	Eif1	eukaryotic translation initiation factor 1	1.04026	8.03491	22.6126	1.26e-15	7.76e-14	25.8451	KO-WT
15361	15361	2046	Hmga1	high mobility group AT-hook 1	0.809968	10.2467	22.7126	1.16e-15	7.28e-14	25.8171	KO-WT
18791	18791	2532	Plat	plasminogen activator, tissue	-2.06309	4.24365	-22.486	1.4e-15	8.43e-14	25.7987	KO-WT
208628	208628	6961	Kntc1	kinetochore associated 1	-1.1517	6.3811	-22.4191	1.48e-15	8.84e-14	25.7827	KO-WT
23849	23849	4217	Klf6	Kruppel-like factor 6	1.0818	7.58101	22.5001	1.38e-15	8.37e-14	25.7731	KO-WT
22761	22761	3386	Zfpm1	zinc finger protein, multitype 1	-1.78353	4.70515	-22.2772	1.67e-15	9.89e-14	25.7104	KO-WT
14870	14870	744	Gstp1	glutathione S-transferase, pi 1	1.071	7.16114	22.3957	1.51e-15	8.98e-14	25.7069	KO-WT
15903	15903	953	Id3	inhibitor of DNA binding 3	-1.82604	4.73419	-22.2675	1.69e-15	9.91e-14	25.7035	KO-WT
11535	11535	1381	Adm	adrenomedullin	-3.68443	3.21361	-23.7644	4.86e-16	3.7e-14	25.6842	KO-WT
19361	19361	2138	Rad51	RAD51 recombinase	-1.33995	5.46945	-22.2166	1.76e-15	1.02e-13	25.6657	KO-WT
77128	77128	7455	Crebrf	CREB3 regulatory factor	1.51364	5.96387	22.1971	1.79e-15	1.03e-13	25.6193	KO-WT
108937	108937	7157	Rnf169	ring finger protein 169	1.0749	6.96368	22.2633	1.69e-15	9.91e-14	25.6033	KO-WT
56811	56811	3705	Dkk2	dickkopf WNT signaling pathway inhibitor 2	-1.59587	5.11283	-21.9945	2.14e-15	1.21e-13	25.4849	KO-WT
73910	73910	3616	Arhgap18	Rho GTPase activating protein 18	-1.51965	5.41987	-21.9783	2.17e-15	1.22e-13	25.4629	KO-WT
214901	214901	3106	Chtf18	CTF18, chromosome transmission fidelity factor 18	-2.20098	4.07202	-22.1045	1.94e-15	1.12e-13	25.4293	KO-WT
259300	259300	3058	Ehd2	EH-domain containing 2	-1.00019	7.01813	-21.958	2.21e-15	1.23e-13	25.3317	KO-WT
14629	14629	3427	Gclc	glutamate-cysteine ligase, catalytic subunit	0.982993	7.23086	21.9735	2.18e-15	1.22e-13	25.3295	KO-WT
17076	17076	5172	Ly75	lymphocyte antigen 75	-1.59859	5.30298	-21.8151	2.5e-15	1.35e-13	25.3251	KO-WT
19274	19274	5569	Ptprm	protein tyrosine phosphatase, receptor type, M	1.26913	5.69716	21.8297	2.47e-15	1.35e-13	25.3103	KO-WT
286940	286940	9067	Flnb	filamin, beta	-1.20422	8.99896	-22.0351	2.06e-15	1.18e-13	25.2858	KO-WT
108000	108000	11130	Cenpf	centromere protein F	-0.974278	7.68108	-21.9504	2.22e-15	1.23e-13	25.2832	KO-WT
237886	237886	3856	Slfn9	schlafen 9	-1.78405	4.49857	-21.793	2.55e-15	1.37e-13	25.2797	KO-WT
52696	52696	2676	Zwint	ZW10 interactor	0.95859	7.51679	21.8347	2.46e-15	1.35e-13	25.1878	KO-WT
18576	18576	5286	Pde3b	phosphodiesterase 3B, cGMP-inhibited	1.32074	6.69434	21.7583	2.63e-15	1.39e-13	25.1759	KO-WT
12927	12927	3280	Bcar1	breast cancer anti-estrogen resistance 1	-1.11222	6.75119	-21.7519	2.64e-15	1.39e-13	25.1673	KO-WT
20563	20563	7988	Slit2	slit homolog 2 (Drosophila)	2.39413	4.02692	21.7772	2.58e-15	1.38e-13	25.1567	KO-WT
21973	21973	5217	Top2a	topoisomerase (DNA) II alpha	-0.876889	9.69142	-21.9296	2.26e-15	1.25e-13	25.1538	KO-WT
67103	67103	2104	Ptgr1	prostaglandin reductase 1	-2.18252	4.01981	-21.7789	2.58e-15	1.38e-13	25.1488	KO-WT
11804	11804	3694	Aplp2	amyloid beta (A4) precursor-like protein 2	-0.881146	8.2283	-21.8267	2.47e-15	1.35e-13	25.1399	KO-WT
53415	53415	1495	Htatip2	HIV-1 Tat interactive protein 2	1.22237	5.80855	21.6063	3e-15	1.56e-13	25.1034	KO-WT
17318	17318	4100	Mid1	midline 1	1.02331	6.74105	21.6448	2.9e-15	1.52e-13	25.0674	KO-WT
60530	60530	2974	Fignl1	fidgetin-like 1	-1.23441	5.76793	-21.552	3.15e-15	1.62e-13	25.0622	KO-WT
217310	217310	3237	Hid1	HID1 domain containing	2.04472	4.7015	21.4651	3.4e-15	1.72e-13	25.0136	KO-WT
16601	16601	3263	Klf9	Kruppel-like factor 9	1.07134	6.44997	21.5499	3.15e-15	1.62e-13	25.0031	KO-WT
100042625	100042625	720	Gstp-ps	glutathione S-transferase, pi, pseudogene	1.11851	7.39195	21.609	2.99e-15	1.56e-13	24.9929	KO-WT
19718	19718	1518	Rfc2	replication factor C (activator 1) 2	-1.33375	5.68281	-21.4639	3.4e-15	1.72e-13	24.9905	KO-WT
107182	107182	8509	Btaf1	B-TFIID TATA-box binding protein associated factor 1	0.965424	7.91342	21.5711	3.09e-15	1.6e-13	24.926	KO-WT
108100	108100	3610	Baiap2	brain-specific angiogenesis inhibitor 1-associated protein 2	-1.19012	6.33932	-21.401	3.6e-15	1.79e-13	24.8828	KO-WT
107869	107869	1801	Cth	cystathionase (cystathionine gamma-lyase)	1.13811	6.7033	21.4292	3.51e-15	1.76e-13	24.8761	KO-WT
100504632	100504632	669	Gm11478	60S ribosomal protein L13a-like	0.8746	10.3273	21.6554	2.87e-15	1.51e-13	24.8716	KO-WT
14678	14678	2177	Gnai2	guanine nucleotide binding protein (G protein), alpha inhibiting 2	-1.22395	7.63593	-21.4815	3.35e-15	1.7e-13	24.8648	KO-WT
13433	13433	6304	Dnmt1	DNA methyltransferase (cytosine-5) 1	-1.00741	8.25551	-21.495	3.31e-15	1.69e-13	24.8385	KO-WT
17346	17346	2493	Mknk1	MAP kinase-interacting serine/threonine kinase 1	1.06836	6.38675	21.3593	3.73e-15	1.85e-13	24.8349	KO-WT
21847	21847	3045	Klf10	Kruppel-like factor 10	-1.82808	4.63892	-21.2598	4.08e-15	2e-13	24.8286	KO-WT
22401	22401	7784	Zmat3	zinc finger matrin type 3	0.829854	8.45713	21.4442	3.46e-15	1.74e-13	24.7781	KO-WT
18187	18187	8122	Nrp2	neuropilin 2	-1.09547	7.36974	-21.3356	3.81e-15	1.88e-13	24.7472	KO-WT
12952	12952	3016	Cry1	cryptochrome 1 (photolyase-like)	1.27058	5.71804	21.1647	4.45e-15	2.15e-13	24.7117	KO-WT
12266	12266	5133	C3	complement component 3	-5.64353	2.86212	-25.2034	1.57e-16	1.53e-14	24.6627	KO-WT
68187	68187	6467	Fam135a	family with sequence similarity 135, member A	1.18275	7.32092	21.2397	4.16e-15	2.03e-13	24.6607	KO-WT
16362	16362	3360	Irf1	interferon regulatory factor 1	-1.76062	4.37776	-21.084	4.78e-15	2.3e-13	24.6523	KO-WT
56338	56338	2801	Txnip	thioredoxin interacting protein	-1.04602	6.82958	-21.089	4.76e-15	2.3e-13	24.5573	KO-WT
243653	243653	3268	Clec1a	C-type lectin domain family 1, member a	-2.12577	4.05756	-21.0549	4.91e-15	2.33e-13	24.5515	KO-WT
14694	14694	1254	Rack1	receptor for activated C kinase 1	0.822713	10.7689	21.3243	3.85e-15	1.9e-13	24.544	KO-WT
69534	69534	976	Avpi1	arginine vasopressin-induced 1	1.32729	5.41437	20.9284	5.5e-15	2.59e-13	24.5175	KO-WT
383619	383619	2541	Aim2	absent in melanoma 2	-3.12585	3.22851	-21.7546	2.63e-15	1.39e-13	24.5083	KO-WT
18655	18655	1801	Pgk1	phosphoglycerate kinase 1	-0.950555	7.28771	-21.0643	4.87e-15	2.33e-13	24.5013	KO-WT
14586	14586	3462	Gfra2	glial cell line derived neurotrophic factor family receptor alpha 2	-3.70034	3.22488	-22.0019	2.12e-15	1.21e-13	24.4787	KO-WT
17755	17755	11852	Map1b	microtubule-associated protein 1B	0.881596	9.34148	21.1701	4.42e-15	2.15e-13	24.4776	KO-WT
11363	11363	1892	Acadl	acyl-Coenzyme A dehydrogenase, long-chain	-1.0358	6.33658	-20.9611	5.34e-15	2.52e-13	24.4769	KO-WT
386463	386463	2678	Cdsn	corneodesmosin	2.30279	3.63806	21.0548	4.91e-15	2.33e-13	24.4332	KO-WT
17219	17219	2901	Mcm6	minichromosome maintenance complex component 6	-0.837675	8.21801	-21.0539	4.91e-15	2.33e-13	24.433	KO-WT
15275	15275	4509	Hk1	hexokinase 1	-1.14436	6.25624	-20.9037	5.63e-15	2.63e-13	24.4321	KO-WT
22762	22762	4974	Zfpm2	zinc finger protein, multitype 2	-1.9519	4.25369	-20.8403	5.96e-15	2.76e-13	24.4133	KO-WT
13649	13649	6438	Egfr	epidermal growth factor receptor	-1.44224	5.36053	-20.7708	6.35e-15	2.93e-13	24.3819	KO-WT
228775	228775	2051	Trib3	tribbles pseudokinase 3	0.933535	8.27051	20.8792	5.76e-15	2.68e-13	24.2654	KO-WT
231452	231452	5020	Sdad1	SDA1 domain containing 1	0.892465	7.5183	20.7513	6.47e-15	2.97e-13	24.1915	KO-WT
52163	52163	1434	Camk1	calcium/calmodulin-dependent protein kinase I	1.15829	5.86131	20.5871	7.52e-15	3.33e-13	24.1644	KO-WT
13822	13822	4464	Epb41l2	erythrocyte membrane protein band 4.1 like 2	-0.861362	7.71217	-20.7161	6.68e-15	3.05e-13	24.1474	KO-WT
68519	68519	4201	Eml1	echinoderm microtubule associated protein like 1	-1.35807	5.71932	-20.5411	7.85e-15	3.43e-13	24.142	KO-WT
94352	94352	5180	Loxl2	lysyl oxidase-like 2	-2.48492	3.79887	-20.7078	6.73e-15	3.06e-13	24.139	KO-WT
20229	20229	1116	Sat1	spermidine/spermine N1-acetyl transferase 1	1.12848	5.83555	20.5581	7.72e-15	3.41e-13	24.1387	KO-WT
239188	239188	3555	Enox1	ecto-NOX disulfide-thiol exchanger 1	1.23699	5.92866	20.5545	7.75e-15	3.41e-13	24.1294	KO-WT
668661	668661	1982	2410002F23Rik	RIKEN cDNA 2410002F23 gene	0.93354	7.05826	20.6448	7.13e-15	3.23e-13	24.1222	KO-WT
18641	18641	3719	Pfkl	phosphofructokinase, liver, B-type	-1.09899	7.43234	-20.6379	7.18e-15	3.24e-13	24.0933	KO-WT
667739	667739	851	Rps6-ps4	ribosomal protein S6, pseudogene 4	0.686843	11.0419	20.8557	5.88e-15	2.73e-13	24.0909	KO-WT
20321	20321	2576	Frrs1	ferric-chelate reductase 1	1.2334	5.33947	20.4362	8.65e-15	3.72e-13	24.0645	KO-WT
70683	70683	8831	Utp20	UTP20 small subunit processome component	0.893951	8.30386	20.629	7.24e-15	3.24e-13	24.027	KO-WT
17215	17215	2886	Mcm3	minichromosome maintenance complex component 3	-0.949473	7.96187	-20.588	7.51e-15	3.33e-13	24.011	KO-WT
11674	11674	1824	Aldoa	aldolase A, fructose-bisphosphate	-0.862248	9.09144	-20.6081	7.38e-15	3.29e-13	23.9634	KO-WT
217869	217869	3966	Eif5	eukaryotic translation initiation factor 5	0.942713	9.49893	20.6319	7.22e-15	3.24e-13	23.9632	KO-WT
231474	231474	1375	Paqr3	progestin and adipoQ receptor family member III	1.9809	3.96675	20.3676	9.22e-15	3.93e-13	23.9559	KO-WT
12648	12648	7918	Chd1	chromodomain helicase DNA binding protein 1	0.958805	8.55339	20.5501	7.78e-15	3.41e-13	23.9377	KO-WT
74202	74202	3168	Fblim1	filamin binding LIM protein 1	-1.4342	4.99138	-20.2395	1.04e-14	4.35e-13	23.9051	KO-WT
68298	68298	4514	Ncapd2	non-SMC condensin I complex, subunit D2	-1.11009	6.98982	-20.3935	9e-15	3.86e-13	23.8927	KO-WT
223453	223453	1481	Dap	death-associated protein	-1.19173	5.98203	-20.2727	1.01e-14	4.25e-13	23.8627	KO-WT
22154	22154	2645	Tubb5	tubulin, beta 5 class I	-0.806411	8.48943	-20.4628	8.44e-15	3.66e-13	23.8587	KO-WT
266692	266692	3520	Cpne1	copine I	0.803141	8.2769	20.4423	8.6e-15	3.72e-13	23.8503	KO-WT
269470	269470	3428	Wdr3	WD repeat domain 3	0.885531	7.46028	20.3733	9.17e-15	3.92e-13	23.8363	KO-WT
17750	17750	556	Mt2	metallothionein 2	-1.23567	6.06775	-20.2159	1.06e-14	4.43e-13	23.8018	KO-WT
27050	27050	1879	Rps3	ribosomal protein S3	0.718065	10.9917	20.5302	7.93e-15	3.45e-13	23.7839	KO-WT
269582	269582	4982	Clspn	claspin	-1.44274	5.15787	-20.053	1.24e-14	5e-13	23.7215	KO-WT
16950	16950	4049	Loxl3	lysyl oxidase-like 3	-1.53412	4.95304	-20.0419	1.25e-14	5.04e-13	23.7212	KO-WT
68028	68028	477	Rpl22l1	ribosomal protein L22 like 1	1.64667	5.72569	20.0758	1.21e-14	4.93e-13	23.7004	KO-WT
19296	19296	3074	Pvt1	plasmacytoma variant translocation 1	0.790287	9.12323	20.309	9.73e-15	4.13e-13	23.674	KO-WT
72630	72630	2945	Hspa12b	heat shock protein 12B	-1.4045	5.07507	-19.9978	1.3e-14	5.18e-13	23.6727	KO-WT
328451	328451	3224	Gm5088	poly(A)-binding protein, cytoplasmic pseudogene	0.842512	8.73193	20.2651	1.01e-14	4.26e-13	23.6536	KO-WT
73389	73389	4240	Hbp1	high mobility group box transcription factor 1	0.896342	7.09773	20.1547	1.12e-14	4.65e-13	23.6509	KO-WT
74427	74427	4238	Eaf1	ELL associated factor 1	0.874117	7.4872	20.1642	1.11e-14	4.62e-13	23.6331	KO-WT
54366	54366	3687	Ctnnal1	catenin (cadherin associated protein), alpha-like 1	-1.29913	5.67814	-19.9667	1.34e-14	5.29e-13	23.598	KO-WT
20312	20312	3144	Cx3cl1	chemokine (C-X3-C motif) ligand 1	-2.01879	4.00732	-19.981	1.33e-14	5.23e-13	23.5963	KO-WT
209737	209737	4823	Kif15	kinesin family member 15	-1.34699	5.80738	-19.952	1.36e-14	5.35e-13	23.5738	KO-WT
13669	13669	5176	Eif3a	eukaryotic translation initiation factor 3, subunit A	0.705748	11.0196	20.3003	9.81e-15	4.15e-13	23.5608	KO-WT
27362	27362	1865	Dnajb9	DnaJ heat shock protein family (Hsp40) member B9	1.26471	5.62029	19.9081	1.42e-14	5.56e-13	23.54	KO-WT
57320	57320	903	Park7	Parkinson disease (autosomal recessive, early onset) 7	-1.11739	6.68178	-19.9962	1.31e-14	5.18e-13	23.5347	KO-WT
230738	230738	2805	Zc3h12a	zinc finger CCCH type containing 12A	-2.37181	3.62153	-20.0676	1.22e-14	4.95e-13	23.5336	KO-WT
12332	12332	1249	Capg	capping protein (actin filament), gelsolin-like	-0.934029	7.07674	-20.0257	1.27e-14	5.1e-13	23.53	KO-WT
269224	269224	5119	Pask	PAS domain containing serine/threonine kinase	-1.65595	4.82025	-19.7906	1.59e-14	6.05e-13	23.4866	KO-WT
56524	56524	2222	Mpp6	membrane protein, palmitoylated 6 (MAGUK p55 subfamily member 6)	0.88061	7.61661	20.0109	1.29e-14	5.14e-13	23.4756	KO-WT
22121	22121	1026	Rpl13a	ribosomal protein L13A	0.814239	8.92914	20.0869	1.2e-14	4.92e-13	23.4695	KO-WT
21356	21356	2750	Tapbp	TAP binding protein	-1.32738	5.50487	-19.8008	1.57e-14	6.04e-13	23.4527	KO-WT
69237	69237	2579	Gtpbp4	GTP binding protein 4	0.917601	8.21239	20.0189	1.28e-14	5.11e-13	23.4454	KO-WT
241520	241520	3394	Fam171b	family with sequence similarity 171, member B	1.42028	5.57168	19.7751	1.61e-14	6.11e-13	23.4183	KO-WT
50909	50909	2762	C1ra	complement component 1, r subcomponent A	-3.11112	3.5252	-20.1018	1.18e-14	4.87e-13	23.3952	KO-WT
15901	15901	911	Id1	inhibitor of DNA binding 1	-2.11819	3.68146	-19.8456	1.51e-14	5.82e-13	23.3852	KO-WT
16779	16779	5624	Lamb2	laminin, beta 2	-1.23171	5.44983	-19.7125	1.71e-14	6.43e-13	23.3695	KO-WT
11461	11461	1889	Actb	actin, beta	-0.674139	10.6449	-20.0801	1.21e-14	4.93e-13	23.3677	KO-WT
208836	208836	4619	Fanci	Fanconi anemia, complementation group I	-1.87289	4.28856	-19.6605	1.8e-14	6.58e-13	23.3438	KO-WT
20133	20133	3997	Rrm1	ribonucleotide reductase M1	-0.829019	7.86047	-19.8714	1.47e-14	5.72e-13	23.3245	KO-WT
23879	23879	2970	Fxr2	fragile X mental retardation, autosomal homolog 2	0.858573	7.55568	19.8503	1.5e-14	5.82e-13	23.3224	KO-WT
112405	112405	3524	Egln1	egl-9 family hypoxia-inducible factor 1	-1.09861	5.99769	-19.6991	1.73e-14	6.47e-13	23.3048	KO-WT
214552	214552	5488	Cep164	centrosomal protein 164	-1.3663	5.10547	-19.6066	1.9e-14	6.85e-13	23.2944	KO-WT
20692	20692	2299	Sparc	secreted acidic cysteine rich glycoprotein	-0.950596	7.2154	-19.79	1.59e-14	6.05e-13	23.2894	KO-WT
360213	360213	3202	Trim46	tripartite motif-containing 46	1.79225	4.27565	19.5911	1.92e-14	6.94e-13	23.2855	KO-WT
18452	18452	2344	P4ha2	procollagen-proline, 2-oxoglutarate 4-dioxygenase (proline 4-hydroxylase), alpha II polypeptide	-1.76971	4.76202	-19.5746	1.95e-14	7.01e-13	23.2809	KO-WT
245527	245527	5819	Eda2r	ectodysplasin A2 receptor	1.2124	7.04622	19.7628	1.63e-14	6.17e-13	23.275	KO-WT
330938	330938	5718	Dixdc1	DIX domain containing 1	-2.00267	3.83996	-19.6636	1.79e-14	6.58e-13	23.2713	KO-WT
18969	18969	2872	Pola2	polymerase (DNA directed), alpha 2	-0.955043	6.52668	-19.6942	1.74e-14	6.47e-13	23.2498	KO-WT
326618	326618	2082	Tpm4	tropomyosin 4	-0.876011	8.21837	-19.818	1.55e-14	5.96e-13	23.2494	KO-WT
69068	69068	1331	1810011O10Rik	RIKEN cDNA 1810011O10 gene	0.983409	6.81791	19.6881	1.75e-14	6.49e-13	23.2167	KO-WT
12660	12660	5361	Chka	choline kinase alpha	0.933351	7.12065	19.7102	1.72e-14	6.43e-13	23.2154	KO-WT
67712	67712	4162	Slc25a37	solute carrier family 25, member 37	0.799627	8.37047	19.7888	1.59e-14	6.05e-13	23.2093	KO-WT
22388	22388	2878	Wdr1	WD repeat domain 1	-0.853985	7.62284	-19.714	1.71e-14	6.43e-13	23.1852	KO-WT
66660	66660	3783	Sltm	SAFB-like, transcription modulator	0.942257	7.51066	19.6966	1.74e-14	6.47e-13	23.1744	KO-WT
214048	214048	1705	Larp1b	La ribonucleoprotein domain family, member 1B	2.01417	3.96819	19.4955	2.11e-14	7.52e-13	23.1551	KO-WT
26889	26889	6432	Cln8	ceroid-lipofuscinosis, neuronal 8	1.63272	4.42913	19.4394	2.23e-14	7.85e-13	23.1494	KO-WT
105522	105522	5229	Ankrd28	ankyrin repeat domain 28	-0.900934	7.76408	-19.6673	1.79e-14	6.58e-13	23.1299	KO-WT
27373	27373	2760	Csnk1e	casein kinase 1, epsilon	0.894742	7.17064	19.6247	1.86e-14	6.75e-13	23.1269	KO-WT
214137	214137	5091	Arhgap29	Rho GTPase activating protein 29	-1.97767	4.26633	-19.3983	2.32e-14	8.12e-13	23.0899	KO-WT
70719	70719	4052	Arhgap45	Rho GTPase activating protein 45	-1.2398	5.64981	-19.4356	2.24e-14	7.86e-13	23.0808	KO-WT
16476	16476	3187	Jun	jun proto-oncogene	0.862867	7.77107	19.587	1.93e-14	6.94e-13	23.0477	KO-WT
170791	170791	2812	Rbm39	RNA binding motif protein 39	0.790023	9.41333	19.6822	1.76e-14	6.5e-13	23.0438	KO-WT
12224	12224	1728	Klf5	Kruppel-like factor 5	1.49331	4.5476	19.315	2.52e-14	8.64e-13	23.0302	KO-WT
22004	22004	2098	Tpm2	tropomyosin 2, beta	-1.36283	5.6683	-19.3718	2.38e-14	8.27e-13	23.0186	KO-WT
20226	20226	3704	Sars	seryl-aminoacyl-tRNA synthetase	0.736741	9.33165	19.6468	1.82e-14	6.65e-13	23.013	KO-WT
12428	12428	2811	Ccna2	cyclin A2	-0.952	6.716	-19.4697	2.16e-14	7.69e-13	23.0113	KO-WT
12257	12257	856	Tspo	translocator protein	-1.21795	5.99563	-19.3773	2.37e-14	8.25e-13	22.99	KO-WT
14451	14451	3131	Gas1	growth arrest specific 1	-1.78937	4.1251	-19.2883	2.58e-14	8.82e-13	22.9771	KO-WT
52398	52398	5008	2019-09-11	septin 11	-0.76111	8.48621	-19.5606	1.98e-14	7.08e-13	22.9768	KO-WT
64292	64292	3647	Ptges	prostaglandin E synthase	-0.869897	7.51797	-19.4492	2.21e-14	7.8e-13	22.929	KO-WT
55949	55949	1933	Eef1b2	eukaryotic translation elongation factor 1 beta 2	0.752216	10.6781	19.6308	1.85e-14	6.73e-13	22.9214	KO-WT
14062	14062	3296	F2r	coagulation factor II (thrombin) receptor	-0.842834	8.0807	-19.4661	2.17e-14	7.69e-13	22.9083	KO-WT
66350	66350	1654	Pla2g12a	phospholipase A2, group XIIA	1.12818	5.5823	19.2583	2.66e-14	8.91e-13	22.9031	KO-WT
234396	234396	2134	Ankle1	ankyrin repeat and LEM domain containing 1	-2.20994	3.65962	-19.3296	2.48e-14	8.57e-13	22.8982	KO-WT
16906	16906	2843	Lmnb1	lamin B1	-0.887156	6.92454	-19.3619	2.4e-14	8.32e-13	22.8859	KO-WT
100039239	100039239	1863	Gm2115	predicted gene 2115	-2.464	3.80022	-19.2753	2.61e-14	8.88e-13	22.862	KO-WT
83436	83436	4985	Plekha2	pleckstrin homology domain-containing, family A (phosphoinositide binding specific) member 2	-1.00518	6.46229	-19.2605	2.65e-14	8.91e-13	22.8249	KO-WT
70354	70354	6797	Secisbp2l	SECIS binding protein 2-like	-0.986639	6.87593	-19.2643	2.64e-14	8.91e-13	22.7929	KO-WT
11938	11938	5725	Atp2a2	ATPase, Ca++ transporting, cardiac muscle, slow twitch 2	0.720522	8.93729	19.3864	2.35e-14	8.2e-13	22.7746	KO-WT
73824	73824	407	Snhg6	small nucleolar RNA host gene 6	1.06144	6.30667	19.1755	2.88e-14	9.64e-13	22.7496	KO-WT
75785	75785	6683	Klhl24	kelch-like 24	1.13148	6.06067	19.1225	3.04e-14	1.01e-12	22.7206	KO-WT
22339	22339	4174	Vegfa	vascular endothelial growth factor A	0.774456	8.12134	19.2657	2.64e-14	8.91e-13	22.7019	KO-WT
72554	72554	2431	Utp14a	UTP14A small subunit processome component	1.01283	6.79718	19.1562	2.94e-14	9.8e-13	22.687	KO-WT
72475	72475	3195	Ssbp3	single-stranded DNA binding protein 3	-1.12507	5.81841	-19.0447	3.28e-14	1.07e-12	22.6715	KO-WT
67629	67629	1349	Spc24	SPC24, NDC80 kinetochore complex component, homolog (S. cerevisiae)	-1.61979	4.65177	-18.9424	3.63e-14	1.16e-12	22.6641	KO-WT
16800	16800	4850	Arhgef2	rho/rac guanine nucleotide exchange factor (GEF) 2	0.777561	8.9283	19.2706	2.63e-14	8.9e-13	22.6582	KO-WT
66977	66977	2405	Nuf2	NUF2, NDC80 kinetochore complex component	-1.18351	5.68255	-18.9911	3.46e-14	1.12e-12	22.6321	KO-WT
216850	216850	6654	Kdm6b	KDM1 lysine (K)-specific demethylase 6B	0.887554	7.33087	19.1289	3.02e-14	1e-12	22.6177	KO-WT
23834	23834	4701	Cdc6	cell division cycle 6	-1.54895	4.51112	-18.8881	3.83e-14	1.21e-12	22.6112	KO-WT
14828	14828	2616	Hspa5	heat shock protein 5	0.668291	10.6838	19.3156	2.51e-14	8.64e-13	22.6038	KO-WT
68094	68094	5028	Smarcc2	SWI/SNF related, matrix associated, actin dependent regulator of chromatin, subfamily c, member 2	-0.890247	6.84208	-19.0733	3.19e-14	1.05e-12	22.6012	KO-WT
11513	11513	6330	Adcy7	adenylate cyclase 7	-1.986	4.3778	-18.8514	3.98e-14	1.25e-12	22.5681	KO-WT
268566	268566	3402	Gphn	gephyrin	1.03516	6.27097	18.9889	3.47e-14	1.12e-12	22.5635	KO-WT
94275	94275	2752	Maged1	melanoma antigen, family D, 1	-0.862037	7.05414	-19.0522	3.26e-14	1.07e-12	22.5624	KO-WT
14824	14824	2333	Grn	granulin	-0.96496	6.99686	-19.0388	3.3e-14	1.07e-12	22.5544	KO-WT
104027	104027	7113	Synpo	synaptopodin	-3.857	2.66525	-20.1712	1.11e-14	4.61e-13	22.5041	KO-WT
19275	19275	3535	Ptprn	protein tyrosine phosphatase, receptor type, N	0.798703	7.85768	19.0394	3.3e-14	1.07e-12	22.4894	KO-WT
22235	22235	2443	Ugdh	UDP-glucose dehydrogenase	-0.985024	6.76874	-18.9491	3.61e-14	1.16e-12	22.482	KO-WT
76867	76867	3757	Rhbdd1	rhomboid domain containing 1	0.810642	7.69125	19.0069	3.41e-14	1.1e-12	22.4676	KO-WT
15958	15958	3949	Ifit2	interferon-induced protein with tetratricopeptide repeats 2	-1.44466	5.0223	-18.7606	4.35e-14	1.34e-12	22.4628	KO-WT
544971	544971	9921	Bdp1	B double prime 1, subunit of RNA polymerase III transcription initiation factor IIIB	0.922344	7.39048	18.9752	3.51e-14	1.13e-12	22.4568	KO-WT
14958	14958	2293	H1f0	H1 histone family, member 0	-0.730471	8.65223	-19.0397	3.3e-14	1.07e-12	22.44	KO-WT
107094	107094	4320	Rrp12	ribosomal RNA processing 12 homolog (S. cerevisiae)	0.905136	7.03826	18.9318	3.67e-14	1.17e-12	22.4385	KO-WT
22596	22596	2556	Xrcc5	X-ray repair complementing defective repair in Chinese hamster cells 5	-1.25154	5.07517	-18.7406	4.44e-14	1.36e-12	22.4347	KO-WT
100042049	100042049	810	Gm15421	ribosomal protein L22 like 1 pseudogene	1.53636	7.30164	18.9076	3.76e-14	1.2e-12	22.3994	KO-WT
76954	76954	4526	St5	suppression of tumorigenicity 5	-1.54559	4.33503	-18.6754	4.74e-14	1.42e-12	22.3974	KO-WT
245610	245610	2978	Nxf3	nuclear RNA export factor 3	-6.85613	2.48773	-24.1919	3.45e-16	2.83e-14	22.3888	KO-WT
217431	217431	2986	Nol10	nucleolar protein 10	0.932003	7.10403	18.8843	3.85e-14	1.21e-12	22.385	KO-WT
70930	70930	4242	Nol8	nucleolar protein 8	1.18199	6.82947	18.8532	3.97e-14	1.25e-12	22.3772	KO-WT
110616	110616	5404	Atxn3	ataxin 3	0.986836	6.26489	18.7995	4.19e-14	1.3e-12	22.3697	KO-WT
78330	78330	1580	Ndufv3	NADH dehydrogenase (ubiquinone) flavoprotein 3	-1.55712	4.42586	-18.6402	4.91e-14	1.47e-12	22.3638	KO-WT
104479	104479	3402	Ccdc117	coiled-coil domain containing 117	0.938886	6.46378	18.7913	4.22e-14	1.31e-12	22.3422	KO-WT
67065	67065	2156	Polr3d	polymerase (RNA) III (DNA directed) polypeptide D	0.99088	5.90172	18.7372	4.46e-14	1.36e-12	22.3415	KO-WT
20297	20297	802	Ccl20	chemokine (C-C motif) ligand 20	-2.7272	3.1123	-19.0414	3.29e-14	1.07e-12	22.3195	KO-WT
12609	12609	2260	Cebpd	CCAAT/enhancer binding protein (C/EBP), delta	-2.31296	3.50225	-18.7623	4.35e-14	1.34e-12	22.31	KO-WT
18616	18616	6624	Peg3	paternally expressed 3	-5.95945	2.36931	-22.6811	1.19e-15	7.36e-14	22.293	KO-WT
226409	226409	4154	Zranb3	zinc finger, RAN-binding domain containing 3	-1.74696	4.16728	-18.5764	5.24e-14	1.54e-12	22.2885	KO-WT
226999	226999	3493	Slc9a2	solute carrier family 9 (sodium/hydrogen exchanger), member 2	1.42857	4.61231	18.5612	5.32e-14	1.56e-12	22.2793	KO-WT
13003	13003	14689	Vcan	versican	-0.834761	7.38877	-18.8	4.19e-14	1.3e-12	22.2781	KO-WT
100043813	100043813	374	Rps27rt	ribosomal protein S27, retrogene	0.733978	8.90822	18.8953	3.81e-14	1.21e-12	22.2757	KO-WT
59056	59056	4312	Evc	EvC ciliary complex subunit 1	-1.60473	4.31833	-18.5432	5.42e-14	1.59e-12	22.2643	KO-WT
211064	211064	1949	Alkbh1	alkB homolog 1, histone H2A dioxygenase	0.929814	6.36315	18.6957	4.65e-14	1.4e-12	22.2527	KO-WT
19647	19647	7770	Rbbp6	retinoblastoma binding protein 6, ubiquitin ligase	0.852428	7.7356	18.7634	4.34e-14	1.34e-12	22.2141	KO-WT
58207	58207	2601	Slc43a3	solute carrier family 43, member 3	-3.98656	2.50404	-20.0743	1.21e-14	4.93e-13	22.2045	KO-WT
114565	114565	6010	Zbtb21	zinc finger and BTB domain containing 21	1.05272	5.67317	18.5797	5.22e-14	1.54e-12	22.2039	KO-WT
208440	208440	8026	Dip2c	disco interacting protein 2 homolog C	0.993859	5.99299	18.6082	5.08e-14	1.51e-12	22.1994	KO-WT
22724	22724	3690	Zbtb7b	zinc finger and BTB domain containing 7B	1.19564	6.05044	18.5998	5.12e-14	1.52e-12	22.1886	KO-WT
19258	19258	4707	Ptpn4	protein tyrosine phosphatase, non-receptor type 4	1.26415	5.44635	18.5375	5.45e-14	1.59e-12	22.1875	KO-WT
12831	12831	8402	Col5a1	collagen, type V, alpha 1	-0.971307	7.76386	-18.7361	4.46e-14	1.36e-12	22.1864	KO-WT
19352	19352	1686	Rabggtb	Rab geranylgeranyl transferase, b subunit	0.838183	7.18341	18.6944	4.65e-14	1.4e-12	22.1824	KO-WT
76893	76893	2019	Cers2	ceramide synthase 2	0.819003	7.7526	18.729	4.49e-14	1.36e-12	22.1771	KO-WT
666899	666899	524	Gm12191	ribosomal protein L30 pseudogene	0.689652	9.30612	18.8086	4.15e-14	1.3e-12	22.1627	KO-WT
30877	30877	1884	Gnl3	guanine nucleotide binding protein-like 3 (nucleolar)	0.882166	8.28625	18.741	4.44e-14	1.36e-12	22.1543	KO-WT
20744	20744	16348	Strbp	spermatid perinuclear RNA binding protein	1.0261	6.44961	18.5946	5.15e-14	1.52e-12	22.1414	KO-WT
18973	18973	7129	Pole	polymerase (DNA directed), epsilon	-1.00011	6.31139	-18.5261	5.52e-14	1.6e-12	22.088	KO-WT
26909	26909	5506	Exo1	exonuclease 1	-1.12063	5.49124	-18.4385	6.03e-14	1.72e-12	22.0836	KO-WT
12334	12334	3185	Capn2	calpain 2	-0.753411	8.24053	-18.6636	4.8e-14	1.43e-12	22.0776	KO-WT
380921	380921	4161	Dgkh	diacylglycerol kinase, eta	1.73322	4.18691	18.3509	6.59e-14	1.86e-12	22.0678	KO-WT
70445	70445	2563	Cd248	CD248 antigen, endosialin	-3.74822	2.81752	-19.3086	2.53e-14	8.67e-13	22.0328	KO-WT
665402	665402	818	Gm7623	predicted gene 7623	1.40253	4.56124	18.3176	6.82e-14	1.91e-12	22.0325	KO-WT
12725	12725	6038	Clcn3	chloride channel, voltage-sensitive 3	0.896015	6.79826	18.5123	5.59e-14	1.62e-12	22.0235	KO-WT
108705	108705	2247	Pttg1ip	pituitary tumor-transforming 1 interacting protein	-0.920406	6.27376	-18.4599	5.9e-14	1.69e-12	22.021	KO-WT
20350	20350	3393	Sema3f	sema domain, immunoglobulin domain (Ig), short basic domain, secreted, (semaphorin) 3F	-3.51495	3.24666	-18.8038	4.17e-14	1.3e-12	22.0068	KO-WT
11717	11717	4084	Ampd3	adenosine monophosphate deaminase 3	-2.20986	3.54098	-18.417	6.16e-14	1.75e-12	22.003	KO-WT
15926	15926	2438	Idh1	isocitrate dehydrogenase 1 (NADP+), soluble	-1.29873	5.11796	-18.3151	6.84e-14	1.91e-12	21.9955	KO-WT
17118	17118	4186	Marcks	myristoylated alanine rich protein kinase C substrate	-3.56705	2.697	-19.2806	2.6e-14	8.86e-13	21.9613	KO-WT
66059	66059	516	Krtcap2	keratinocyte associated protein 2	0.936156	6.675	18.4424	6.01e-14	1.72e-12	21.9613	KO-WT
17392	17392	1801	Mmp3	matrix metallopeptidase 3	-2.26289	3.55518	-18.3767	6.42e-14	1.82e-12	21.9606	KO-WT
218343	218343	5381	Ttc37	tetratricopeptide repeat domain 37	0.893327	6.82973	18.4436	6e-14	1.72e-12	21.949	KO-WT
72033	72033	8829	Tsc22d2	TSC22 domain family, member 2	0.980264	6.97937	18.4328	6.06e-14	1.73e-12	21.9263	KO-WT
100041925	100041925	463	Gm14586	predicted gene 14586	0.733784	9.20626	18.5708	5.27e-14	1.55e-12	21.9208	KO-WT
17975	17975	8257	Ncl	nucleolin	0.631831	12.1504	18.7293	4.49e-14	1.36e-12	21.9168	KO-WT
54208	54208	2135	Arl6ip1	ADP-ribosylation factor-like 6 interacting protein 1	-1.16477	5.79639	-18.2848	7.06e-14	1.97e-12	21.8925	KO-WT
209039	209039	4707	Tns2	tensin 2	-1.00178	6.1489	-18.3195	6.81e-14	1.91e-12	21.8882	KO-WT
11799	11799	3416	Birc5	baculoviral IAP repeat-containing 5	-1.09981	5.728	-18.2717	7.15e-14	1.98e-12	21.8844	KO-WT
16859	16859	1586	Lgals9	lectin, galactose binding, soluble 9	-3.58888	2.75961	-19.1114	3.07e-14	1.02e-12	21.8807	KO-WT
17436	17436	3577	Me1	malic enzyme 1, NADP(+)-dependent, cytosolic	1.06219	5.9325	18.2256	7.5e-14	2.06e-12	21.8072	KO-WT
100861774	100861774	430	NA	NA	0.858573	9.97406	18.4929	5.7e-14	1.64e-12	21.7944	KO-WT
16331	16331	4938	Inpp5d	inositol polyphosphate-5-phosphatase D	-2.13995	3.57417	-18.18	7.86e-14	2.14e-12	21.7862	KO-WT
74192	74192	1271	Arpc5l	actin related protein 2/3 complex, subunit 5-like	0.956142	6.13776	18.2066	7.65e-14	2.09e-12	21.764	KO-WT
19076	19076	1937	Prim2	DNA primase, p58 subunit	-1.19678	5.39333	-18.1193	8.37e-14	2.26e-12	21.7617	KO-WT
110109	110109	2623	Nop2	NOP2 nucleolar protein	0.836215	7.73345	18.328	6.75e-14	1.9e-12	21.7584	KO-WT
67619	67619	1647	Nob1	NIN1/RPN12 binding protein 1 homolog	0.829087	7.10721	18.2765	7.12e-14	1.97e-12	21.7503	KO-WT
20411	20411	6791	Sorbs1	sorbin and SH3 domain containing 1	-1.00137	5.81685	-18.1324	8.26e-14	2.24e-12	21.7257	KO-WT
19156	19156	2731	Psap	prosaposin	-0.735254	8.30834	-18.3105	6.87e-14	1.92e-12	21.702	KO-WT
20469	20469	3868	Sipa1	signal-induced proliferation associated gene 1	-1.1609	6.05345	-18.1167	8.39e-14	2.26e-12	21.6877	KO-WT
246316	246316	1927	Lgi2	leucine-rich repeat LGI family, member 2	1.84043	3.95221	17.9917	9.55e-14	2.54e-12	21.6872	KO-WT
227612	227612	3428	Tor4a	torsin family 4, member A	-1.13896	5.77963	-18.0872	8.65e-14	2.32e-12	21.6853	KO-WT
14235	14235	4365	Foxm1	forkhead box M1	-1.05581	6.19205	-18.1119	8.43e-14	2.27e-12	21.6655	KO-WT
56551	56551	1282	Txn2	thioredoxin 2	0.982375	7.14062	18.1943	7.74e-14	2.12e-12	21.6615	KO-WT
19708	19708	2690	Dpf2	D4, zinc and double PHD fingers family 2	0.798993	7.52115	18.2222	7.53e-14	2.06e-12	21.6613	KO-WT
109689	109689	7112	Arrb1	arrestin, beta 1	-3.18299	2.98549	-18.5074	5.62e-14	1.62e-12	21.653	KO-WT
231713	231713	3105	Naa25	N(alpha)-acetyltransferase 25, NatB auxiliary subunit	0.834101	7.76272	18.2273	7.49e-14	2.06e-12	21.6495	KO-WT
109168	109168	6699	Atl3	atlastin GTPase 3	-0.886922	7.32992	-18.1755	7.9e-14	2.15e-12	21.6282	KO-WT
20908	20908	4980	Stx3	syntaxin 3	1.16716	5.04626	17.9539	9.94e-14	2.63e-12	21.6153	KO-WT
54125	54125	2925	Polm	polymerase (DNA directed), mu	-1.45655	4.58345	-17.9094	1.04e-13	2.74e-12	21.6119	KO-WT
100040682	100040682	865	Gm2904	predicted pseudogene 2904	1.24772	5.48706	17.9851	9.62e-14	2.55e-12	21.6045	KO-WT
235041	235041	4853	Kank2	KN motif and ankyrin repeat domains 2	-1.03735	6.28419	-18.059	8.91e-14	2.39e-12	21.5994	KO-WT
170770	170770	1976	Bbc3	BCL2 binding component 3	1.11838	6.00882	18.025	9.23e-14	2.46e-12	21.5877	KO-WT
67760	67760	4628	Slc38a2	solute carrier family 38, member 2	0.705946	9.72261	18.278	7.11e-14	1.97e-12	21.5811	KO-WT
74237	74237	3085	Tubgcp2	tubulin, gamma complex associated protein 2	-1.19645	5.40524	-17.9473	1e-13	2.64e-12	21.5784	KO-WT
83669	83669	4092	Wdr6	WD repeat domain 6	-1.18719	5.58491	-17.9501	9.98e-14	2.64e-12	21.562	KO-WT
77446	77446	4780	Heg1	heart development protein with EGF-like domains 1	-1.19275	5.06391	-17.883	1.07e-13	2.8e-12	21.5449	KO-WT
107368	107368	7076	Pdzd8	PDZ domain containing 8	0.768986	8.34056	18.1554	8.06e-14	2.19e-12	21.5335	KO-WT
111241	111241	1599	Hmga1-rs1	high mobility group AT-hook I, related sequence 1	0.791435	9.85791	18.2403	7.39e-14	2.04e-12	21.5332	KO-WT
18987	18987	3437	Pou2f2	POU domain, class 2, transcription factor 2	-4.95573	2.4701	-19.8873	1.45e-14	5.65e-13	21.503	KO-WT
244585	244585	6969	Rpgrip1l	Rpgrip1-like	-1.84244	3.91995	-17.8015	1.17e-13	2.99e-12	21.4818	KO-WT
218973	218973	4174	Wdhd1	WD repeat and HMG-box DNA binding protein 1	-1.21188	5.43301	-17.7424	1.24e-13	3.15e-12	21.357	KO-WT
101476	101476	3321	Plekha1	pleckstrin homology domain containing, family A (phosphoinositide binding specific) member 1	0.96584	6.51198	17.8509	1.11e-13	2.87e-12	21.3474	KO-WT
56489	56489	3203	Ikbke	inhibitor of kappaB kinase epsilon	-1.88356	4.05642	-17.6449	1.38e-13	3.41e-12	21.3304	KO-WT
241576	241576	3827	Ldlrad3	low density lipoprotein receptor class A domain containing 3	1.86927	3.73497	17.6647	1.35e-13	3.36e-12	21.3286	KO-WT
16328	16328	7982	Cep250	centrosomal protein 250	-1.14812	6.50091	-17.821	1.14e-13	2.95e-12	21.3245	KO-WT
68404	68404	1596	Nrn1	neuritin 1	-1.11179	5.61661	-17.69	1.31e-13	3.28e-12	21.2777	KO-WT
383295	383295	2869	Ypel5	yippee-like 5 (Drosophila)	1.27701	5.07444	17.6355	1.39e-13	3.43e-12	21.2751	KO-WT
110446	110446	3373	Acat1	acetyl-Coenzyme A acetyltransferase 1	-0.848725	7.03607	-17.821	1.14e-13	2.95e-12	21.2709	KO-WT
75089	75089	6446	Uhrf1bp1l	UHRF1 (ICBP90) binding protein 1-like	0.771522	8.03067	17.8906	1.06e-13	2.78e-12	21.2693	KO-WT
52874	52874	3462	Pum3	pumilio RNA-binding family member 3	0.760003	8.05074	17.8728	1.08e-13	2.82e-12	21.2486	KO-WT
226421	226421	2523	Rab7b	RAB7B, member RAS oncogene family	-2.80277	2.84636	-18.0371	9.11e-14	2.44e-12	21.2389	KO-WT
21814	21814	6053	Tgfbr3	transforming growth factor, beta receptor III	-0.788669	7.46765	-17.8152	1.15e-13	2.96e-12	21.2299	KO-WT
21894	21894	8560	Tln1	talin 1	-0.967997	8.55548	-17.8826	1.07e-13	2.8e-12	21.2285	KO-WT
218335	218335	2378	Clptm1l	CLPTM1-like	0.78269	7.30401	17.8017	1.17e-13	2.99e-12	21.2259	KO-WT
434760	434760	795	Rhox2d	reproductive homeobox 2D	0.842971	6.77259	17.7612	1.22e-13	3.1e-12	21.2254	KO-WT
21929	21929	4595	Tnfaip3	tumor necrosis factor, alpha-induced protein 3	-2.15162	3.3072	-17.6891	1.31e-13	3.28e-12	21.2245	KO-WT
217615	217615	3082	NA	NA	0.902349	7.72274	17.8048	1.16e-13	2.99e-12	21.1988	KO-WT
18214	18214	8290	Ddr2	discoidin domain receptor family, member 2	-0.692801	9.56651	-17.9075	1.04e-13	2.74e-12	21.1927	KO-WT
19366	19366	3076	Rad54l	RAD54 like (S. cerevisiae)	-2.02671	3.76422	-17.5385	1.54e-13	3.75e-12	21.1847	KO-WT
67398	67398	2934	Srpr	signal recognition particle receptor ('docking protein')	0.848772	7.3224	17.7644	1.21e-13	3.09e-12	21.1843	KO-WT
105148	105148	4396	Iars	isoleucine-tRNA synthetase	0.670997	9.36907	17.8696	1.09e-13	2.82e-12	21.1627	KO-WT
217684	217684	5065	Susd6	sushi domain containing 6	0.81377	6.90999	17.7017	1.29e-13	3.27e-12	21.1489	KO-WT
229055	229055	7449	Zbtb10	zinc finger and BTB domain containing 10	1.02791	5.98168	17.614	1.42e-13	3.5e-12	21.1461	KO-WT
12753	12753	7478	Clock	circadian locomotor output cycles kaput	1.06859	5.88543	17.5975	1.45e-13	3.54e-12	21.1395	KO-WT
381626	381626	9501	Rbm33	RNA binding motif protein 33	0.8187	7.67409	17.7475	1.23e-13	3.14e-12	21.1395	KO-WT
98878	98878	3387	Ehd4	EH-domain containing 4	-0.834751	6.68132	-17.6536	1.36e-13	3.39e-12	21.1198	KO-WT
21815	21815	2674	Tgif1	TGFB-induced factor homeobox 1	0.839226	7.24868	17.6909	1.31e-13	3.28e-12	21.11	KO-WT
72515	72515	3450	Wdr43	WD repeat domain 43	0.672748	8.91539	17.7912	1.18e-13	3.01e-12	21.1046	KO-WT
100503043	100503043	9014	Armcx4	armadillo repeat containing, X-linked 4	-1.67215	4.18673	-17.4222	1.74e-13	4.14e-12	21.1044	KO-WT
11745	11745	1597	Anxa3	annexin A3	-0.76391	7.58318	-17.7009	1.3e-13	3.27e-12	21.0966	KO-WT
360013	360013	7304	Myo18a	myosin XVIIIA	-0.92088	7.17733	-17.6607	1.35e-13	3.37e-12	21.0855	KO-WT
68092	68092	2037	Ncbp2	nuclear cap binding protein subunit 2	-1.40199	4.89376	-17.3844	1.82e-13	4.29e-12	21.0301	KO-WT
109754	109754	2031	Cyb5r3	cytochrome b5 reductase 3	-0.796168	7.36586	-17.6189	1.41e-13	3.49e-12	21.0237	KO-WT
78937	78937	6691	Avl9	AVL9 cell migration associated	1.01297	6.21115	17.498	1.61e-13	3.89e-12	20.9942	KO-WT
237940	237940	2540	Aoc2	amine oxidase, copper containing 2 (retina-specific)	1.59187	4.46672	17.3189	1.95e-13	4.53e-12	20.9877	KO-WT
13382	13382	2243	Dld	dihydrolipoamide dehydrogenase	0.853757	8.132	17.6354	1.39e-13	3.43e-12	20.9848	KO-WT
100862257	100862257	354	NA	NA	0.686468	9.99707	17.7402	1.24e-13	3.15e-12	20.9846	KO-WT
244895	244895	10982	Peak1	pseudopodium-enriched atypical kinase 1	0.750277	9.39359	17.6881	1.31e-13	3.28e-12	20.9634	KO-WT
66396	66396	4642	Ccdc82	coiled-coil domain containing 82	-1.27138	4.84216	-17.3198	1.95e-13	4.53e-12	20.9615	KO-WT
11480	11480	5681	Acvr2a	activin receptor IIA	1.24316	5.1704	17.3539	1.88e-13	4.41e-12	20.9587	KO-WT
212528	212528	2186	Trmt1	tRNA methyltransferase 1	0.85884	7.24644	17.5507	1.52e-13	3.71e-12	20.9567	KO-WT
72565	72565	4428	Uaca	uveal autoantigen with coiled-coil domains and ankyrin repeats	-0.911485	6.26409	-17.4566	1.68e-13	4.04e-12	20.9468	KO-WT
21335	21335	2626	Tacc3	transforming, acidic coiled-coil containing protein 3	-0.912871	6.24838	-17.4467	1.7e-13	4.06e-12	20.9375	KO-WT
51944	51944	3118	Knstrn	kinetochore-localized astrin/SPAG5 binding	-0.899719	6.34036	-17.4499	1.69e-13	4.05e-12	20.9312	KO-WT
50772	50772	4242	Mapk6	mitogen-activated protein kinase 6	0.738094	8.38352	17.5979	1.45e-13	3.54e-12	20.9263	KO-WT
107589	107589	7809	Mylk	myosin, light polypeptide kinase	-2.06179	3.4168	-17.3189	1.95e-13	4.53e-12	20.8891	KO-WT
11883	11883	3491	Arsa	arylsulfatase A	-1.02039	5.49833	-17.3194	1.95e-13	4.53e-12	20.8847	KO-WT
14312	14312	5025	Brd2	bromodomain containing 2	0.653153	9.1148	17.5984	1.44e-13	3.54e-12	20.8814	KO-WT
72151	72151	1730	Rfc5	replication factor C (activator 1) 5	-1.10618	5.17515	-17.2769	2.04e-13	4.72e-12	20.8772	KO-WT
74205	74205	3950	Acsl3	acyl-CoA synthetase long-chain family member 3	1.02442	6.75041	17.4381	1.71e-13	4.08e-12	20.8757	KO-WT
26405	26405	10791	Map3k2	mitogen-activated protein kinase kinase kinase 2	0.965618	7.2998	17.4712	1.65e-13	3.99e-12	20.8656	KO-WT
12607	12607	4077	Cebpz	CCAAT/enhancer binding protein zeta	0.780593	7.84456	17.5073	1.59e-13	3.86e-12	20.8636	KO-WT
215690	215690	12767	Nav1	neuron navigator 1	-0.812501	7.16299	-17.4543	1.68e-13	4.04e-12	20.859	KO-WT
230721	230721	3019	Pabpc4	poly(A) binding protein, cytoplasmic 4	0.738196	7.93615	17.4948	1.61e-13	3.9e-12	20.8431	KO-WT
75869	75869	3594	Arl5b	ADP-ribosylation factor-like 5B	1.47435	4.68022	17.1973	2.22e-13	5.08e-12	20.8401	KO-WT
214854	214854	2583	Neurl3	neuralized E3 ubiquitin protein ligase 3	-2.18101	3.32976	-17.2791	2.03e-13	4.71e-12	20.8139	KO-WT
14718	14718	2058	Got1	glutamic-oxaloacetic transaminase 1, soluble	0.757381	7.85829	17.4405	1.71e-13	4.08e-12	20.7887	KO-WT
19325	19325	3513	Rab10	RAB10, member RAS oncogene family	0.78925	8.38618	17.4591	1.68e-13	4.04e-12	20.7731	KO-WT
224023	224023	2618	Klhl22	kelch-like 22	-0.83868	6.88019	-17.3327	1.92e-13	4.5e-12	20.7488	KO-WT
19042	19042	2789	Ppm1a	protein phosphatase 1A, magnesium dependent, alpha isoform	0.748495	7.54904	17.3816	1.82e-13	4.29e-12	20.7461	KO-WT
18971	18971	3424	Pold1	polymerase (DNA directed), delta 1, catalytic subunit	-1.0927	6.19137	-17.2558	2.08e-13	4.81e-12	20.7368	KO-WT
75452	75452	2604	Ascc2	activating signal cointegrator 1 complex subunit 2	1.03356	6.61192	17.2913	2.01e-13	4.66e-12	20.7262	KO-WT
76843	76843	4202	Dtl	denticleless E3 ubiquitin protein ligase	-0.84195	6.76305	-17.2628	2.07e-13	4.78e-12	20.6818	KO-WT
21872	21872	7114	Tjp1	tight junction protein 1	-0.720616	8.14853	-17.332	1.92e-13	4.5e-12	20.6492	KO-WT
217378	217378	4713	Dnajc27	DnaJ heat shock protein family (Hsp40) member C27	1.02104	5.36732	17.078	2.53e-13	5.68e-12	20.6268	KO-WT
99480	99480	2403	Dnttip2	deoxynucleotidyltransferase, terminal, interacting protein 2	0.770007	7.28377	17.2503	2.1e-13	4.83e-12	20.6205	KO-WT
50790	50790	5280	Acsl4	acyl-CoA synthetase long-chain family member 4	0.950762	6.35561	17.1668	2.3e-13	5.24e-12	20.6115	KO-WT
100034726	100034726	539	Gm15772	ribosomal protein L26 pseudogene	0.735146	9.78374	17.3826	1.82e-13	4.29e-12	20.6025	KO-WT
19099	19099	3461	Mapk8ip1	mitogen-activated protein kinase 8 interacting protein 1	-1.23438	4.80359	-16.9892	2.79e-13	6.18e-12	20.6012	KO-WT
12834	12834	3729	Col6a2	collagen, type VI, alpha 2	-1.66165	4.07556	-16.9509	2.91e-13	6.39e-12	20.5963	KO-WT
56784	56784	7904	Ralgapa1	Ral GTPase activating protein, alpha subunit 1	0.763333	7.49417	17.2235	2.16e-13	4.96e-12	20.5743	KO-WT
56358	56358	930	Copz2	coatomer protein complex, subunit zeta 2	-1.70902	3.90445	-16.9309	2.97e-13	6.47e-12	20.5672	KO-WT
67920	67920	1857	Mak16	MAK16 homolog	0.78049	6.8459	17.1504	2.34e-13	5.32e-12	20.545	KO-WT
67891	67891	1422	Rpl4	ribosomal protein L4	0.564899	11.4912	17.4025	1.78e-13	4.22e-12	20.5232	KO-WT
75710	75710	3752	Rbm12	RNA binding motif protein 12	-1.13658	5.36801	-16.9653	2.86e-13	6.3e-12	20.5101	KO-WT
11518	11518	4047	Add1	adducin 1 (alpha)	-0.817782	6.93959	-17.1172	2.42e-13	5.48e-12	20.5028	KO-WT
231003	231003	3014	Klhl17	kelch-like 17	-1.40821	4.43464	-16.8693	3.18e-13	6.86e-12	20.4992	KO-WT
218756	218756	7389	Slc4a7	solute carrier family 4, sodium bicarbonate cotransporter, member 7	0.888381	7.44114	17.1515	2.33e-13	5.32e-12	20.4982	KO-WT
76123	76123	3488	Gpsm2	G-protein signalling modulator 2 (AGS3-like, C. elegans)	-0.845692	6.79168	-17.0959	2.48e-13	5.6e-12	20.4924	KO-WT
170799	170799	3932	Rtkn2	rhotekin 2	-1.28758	4.84559	-16.8639	3.2e-13	6.86e-12	20.4593	KO-WT
78816	78816	3925	Gmip	Gem-interacting protein	0.908881	6.10247	17.0065	2.73e-13	6.09e-12	20.4582	KO-WT
19734	19734	2335	Rgs16	regulator of G-protein signaling 16	-2.45131	2.96718	-17.085	2.51e-13	5.66e-12	20.4506	KO-WT
65970	65970	4429	Lima1	LIM domain and actin binding 1	-0.73053	7.63972	-17.1188	2.42e-13	5.48e-12	20.4471	KO-WT
68659	68659	6627	Fam198b	family with sequence similarity 198, member B	-4.73308	2.16313	-18.7242	4.52e-14	1.36e-12	20.4205	KO-WT
208198	208198	3026	Btbd2	BTB (POZ) domain containing 2	-0.953527	5.95748	-16.9467	2.92e-13	6.4e-12	20.4141	KO-WT
11545	11545	3827	Parp1	poly (ADP-ribose) polymerase family, member 1	-0.828431	7.78241	-17.0812	2.52e-13	5.67e-12	20.3949	KO-WT
74737	74737	5804	Pcf11	PCF11 cleavage and polyadenylation factor subunit	0.864592	6.98094	17.0204	2.69e-13	6.01e-12	20.3878	KO-WT
54609	54609	3331	Ubqln2	ubiquilin 2	-0.93341	6.20541	-16.9363	2.95e-13	6.46e-12	20.3738	KO-WT
211651	211651	4780	Fancd2	Fanconi anemia, complementation group D2	-1.20062	4.98474	-16.7687	3.55e-13	7.46e-12	20.3356	KO-WT
15064	15064	2509	Mr1	major histocompatibility complex, class I-related	-2.02217	3.41682	-16.7821	3.5e-13	7.36e-12	20.3318	KO-WT
22171	22171	3808	Tyms	thymidylate synthase	-1.37965	4.40653	-16.7056	3.81e-13	7.92e-12	20.3188	KO-WT
102866	102866	3421	Pls3	plastin 3 (T-isoform)	-0.858325	6.72594	-16.9352	2.96e-13	6.46e-12	20.3175	KO-WT
13998	13998	8044	Fgd6	FYVE, RhoGEF and PH domain containing 6	0.983212	6.79074	16.9251	2.99e-13	6.5e-12	20.2979	KO-WT
51789	51789	4454	Tnk2	tyrosine kinase, non-receptor, 2	-0.868758	6.985	-16.9203	3.01e-13	6.53e-12	20.277	KO-WT
108176	108176	986	Npm3-ps1	nucleoplasmin 3, pseudogene 1	0.890608	6.34693	16.8646	3.2e-13	6.86e-12	20.2712	KO-WT
19055	19055	2194	Ppp3ca	protein phosphatase 3, catalytic subunit, alpha isoform	0.708613	7.72966	16.9677	2.85e-13	6.3e-12	20.2681	KO-WT
21399	21399	2847	Tcea1	transcription elongation factor A (SII) 1	1.02032	8.13665	16.982	2.81e-13	6.22e-12	20.2566	KO-WT
67213	67213	3352	Cmtm6	CKLF-like MARVEL transmembrane domain containing 6	0.994867	5.90803	16.806	3.41e-13	7.25e-12	20.2553	KO-WT
13537	13537	1618	Dusp2	dual specificity phosphatase 2	1.52387	4.36976	16.6465	4.07e-13	8.36e-12	20.2528	KO-WT
246707	246707	3910	Emilin2	elastin microfibril interfacer 2	-2.84261	3.3199	-16.8029	3.42e-13	7.26e-12	20.246	KO-WT
93736	93736	10165	Aff4	AF4/FMR2 family, member 4	0.770007	8.49465	16.9917	2.78e-13	6.18e-12	20.242	KO-WT
70556	70556	1877	Slc25a33	solute carrier family 25, member 33	0.912562	5.95248	16.7817	3.5e-13	7.36e-12	20.221	KO-WT
667035	667035	550	Gm8430	predicted pseudogene 8430	0.753994	8.60863	16.9476	2.92e-13	6.4e-12	20.1846	KO-WT
20448	20448	4368	St6galnac4	ST6 (alpha-N-acetyl-neuraminyl-2,3-beta-galactosyl-1,3)-N-acetylgalactosaminide alpha-2,6-sialyltransferase 4	0.829448	6.50691	16.8009	3.43e-13	7.26e-12	20.1817	KO-WT
16423	16423	1919	Cd47	CD47 antigen (Rh-related antigen, integrin-associated signal transducer)	-0.783159	7.40547	-16.8592	3.21e-13	6.89e-12	20.1715	KO-WT
213575	213575	1334	Dync2li1	dynein cytoplasmic 2 light intermediate chain 1	-1.29313	4.62548	-16.5819	4.37e-13	8.89e-12	20.1628	KO-WT
67956	67956	2738	Kmt5a	lysine methyltransferase 5A	0.695849	8.07358	16.8932	3.1e-13	6.7e-12	20.1583	KO-WT
20103	20103	740	Rps5	ribosomal protein S5	0.799701	8.57974	16.9111	3.04e-13	6.58e-12	20.1451	KO-WT
76630	76630	1978	Stambpl1	STAM binding protein like 1	0.806474	6.90147	16.7848	3.49e-13	7.36e-12	20.1266	KO-WT
18822	18822	3252	Plod1	procollagen-lysine, 2-oxoglutarate 5-dioxygenase 1	-1.06365	6.18222	-16.697	3.85e-13	7.98e-12	20.1074	KO-WT
319817	319817	8967	Rc3h2	ring finger and CCCH-type zinc finger domains 2	1.03516	6.79075	16.741	3.66e-13	7.66e-12	20.0887	KO-WT
14325	14325	970	Ftl1	ferritin light polypeptide 1	0.802769	8.35214	16.848	3.25e-13	6.95e-12	20.0879	KO-WT
319801	319801	3653	Tigar	Trp53 induced glycolysis repulatory phosphatase	1.15958	4.87552	16.5431	4.57e-13	9.2e-12	20.0848	KO-WT
12043	12043	7749	Bcl2	B cell leukemia/lymphoma 2	-1.05355	5.86948	-16.6436	4.08e-13	8.37e-12	20.0828	KO-WT
17534	17534	5801	Mrc2	mannose receptor, C type 2	-1.00635	6.00742	-16.6471	4.07e-13	8.36e-12	20.0691	KO-WT
100042880	100042880	657	Rpl17-ps10	ribosomal protein L17, pseudogene 10	0.633797	9.27025	16.882	3.13e-13	6.77e-12	20.0684	KO-WT
28114	28114	4279	Nsun2	NOL1/NOP2/Sun domain family member 2	0.638183	8.99652	16.8636	3.2e-13	6.86e-12	20.0643	KO-WT
52538	52538	1500	Acaa2	acetyl-Coenzyme A acyltransferase 2 (mitochondrial 3-oxoacyl-Coenzyme A thiolase)	-1.75798	4.24448	-16.463	5e-13	9.9e-12	20.0575	KO-WT
13629	13629	3100	Eef2	eukaryotic translation elongation factor 2	0.655459	12.8971	17.0507	2.61e-13	5.83e-12	20.0452	KO-WT
74142	74142	2967	Lonp1	lon peptidase 1, mitochondrial	0.808224	9.16093	16.8497	3.25e-13	6.95e-12	20.0386	KO-WT
320817	320817	8102	Atad2b	ATPase family, AAA domain containing 2B	0.871675	6.24071	16.6492	4.06e-13	8.36e-12	20.0363	KO-WT
12236	12236	3669	Bub1b	BUB1B, mitotic checkpoint serine/threonine kinase	-0.756987	7.31438	-16.7337	3.69e-13	7.71e-12	20.0352	KO-WT
104009	104009	3361	Qsox1	quiescin Q6 sulfhydryl oxidase 1	-1.06924	5.21157	-16.5304	4.63e-13	9.31e-12	20.035	KO-WT
54342	54342	2536	Gnpnat1	glucosamine-phosphate N-acetyltransferase 1	1.16902	6.01041	16.617	4.21e-13	8.59e-12	20.0314	KO-WT
100039748	100039748	726	Gm10020	ribosomal protein L15 pseudogene	0.759469	7.51457	16.7278	3.72e-13	7.74e-12	20.0109	KO-WT
68048	68048	2580	Aen	apoptosis enhancing nuclease	0.803877	6.92876	16.681	3.92e-13	8.11e-12	20.0052	KO-WT
12190	12190	10734	Brca2	breast cancer 2, early onset	-1.17487	5.76137	-16.5557	4.5e-13	9.11e-12	19.9985	KO-WT
214791	214791	3401	Sertad4	SERTA domain containing 4	-0.93049	6.10337	-16.5831	4.37e-13	8.89e-12	19.9826	KO-WT
232313	232313	1826	Gxylt2	glucoside xylosyltransferase 2	-1.31711	4.79538	-16.4339	5.17e-13	1.02e-11	19.9798	KO-WT
70466	70466	3137	Ckap2l	cytoskeleton associated protein 2-like	-0.889865	6.02201	-16.567	4.45e-13	9.01e-12	19.9726	KO-WT
16403	16403	4205	Itga6	integrin alpha 6	0.687904	9.21431	16.7944	3.45e-13	7.3e-12	19.9716	KO-WT
109212	109212	1466	Fam64a	family with sequence similarity 64, member A	-1.05929	5.7007	-16.523	4.67e-13	9.36e-12	19.965	KO-WT
218210	218210	6021	Nup153	nucleoporin 153	0.717275	8.17737	16.73	3.71e-13	7.73e-12	19.9642	KO-WT
270669	270669	4799	Mbtps2	membrane-bound transcription factor peptidase, site 2	0.809843	7.10655	16.6474	4.07e-13	8.36e-12	19.9515	KO-WT
272589	272589	4967	Tbcel	tubulin folding cofactor E-like	0.839444	6.76738	16.6014	4.28e-13	8.73e-12	19.9282	KO-WT
59008	59008	2760	Anapc5	anaphase-promoting complex subunit 5	-0.733586	7.36794	-16.6376	4.11e-13	8.41e-12	19.92	KO-WT
22350	22350	3070	Ezr	ezrin	0.696733	8.07776	16.6766	3.94e-13	8.13e-12	19.9096	KO-WT
72170	72170	1245	Chchd4	coiled-coil-helix-coiled-coil-helix domain containing 4	1.09881	5.73875	16.4723	4.95e-13	9.85e-12	19.8961	KO-WT
72662	72662	3722	Dis3	DIS3 homolog, exosome endoribonuclease and 3'-5' exoribonuclease	0.763719	6.85737	16.5716	4.42e-13	8.98e-12	19.8851	KO-WT
218121	218121	2881	Mboat1	membrane bound O-acyltransferase domain containing 1	-1.76125	3.60589	-16.3237	5.85e-13	1.14e-11	19.8779	KO-WT
218454	218454	4348	Lhfpl2	lipoma HMGIC fusion partner-like 2	0.917067	5.83014	16.4582	5.03e-13	9.94e-12	19.8647	KO-WT
18738	18738	3724	Pitpna	phosphatidylinositol transfer protein, alpha	-0.780226	6.77214	-16.5432	4.57e-13	9.2e-12	19.8633	KO-WT
21853	21853	4515	Timeless	timeless circadian clock 1	-1.06876	5.79131	-16.4315	5.18e-13	1.02e-11	19.8487	KO-WT
94093	94093	8868	Trim33	tripartite motif-containing 33	0.83589	7.03923	16.5527	4.52e-13	9.13e-12	19.848	KO-WT
69354	69354	3932	Slc38a4	solute carrier family 38, member 4	-0.827409	6.61218	-16.5086	4.75e-13	9.5e-12	19.8394	KO-WT
14664	14664	3272	Slc6a9	solute carrier family 6 (neurotransmitter transporter, glycine), member 9	0.859474	6.7453	16.4697	4.96e-13	9.86e-12	19.7781	KO-WT
16180	16180	8486	Il1rap	interleukin 1 receptor accessory protein	-1.07067	5.18776	-16.291	6.07e-13	1.17e-11	19.7623	KO-WT
225870	225870	4176	Rin1	Ras and Rab interactor 1	-0.710077	7.76908	-16.5235	4.67e-13	9.36e-12	19.7568	KO-WT
80288	80288	5339	Bcl9l	B cell CLL/lymphoma 9-like	-1.38467	5.04812	-16.2601	6.29e-13	1.21e-11	19.7533	KO-WT
20017	20017	3998	Polr1b	polymerase (RNA) I polypeptide B	0.829712	7.54174	16.5051	4.77e-13	9.52e-12	19.7518	KO-WT
68477	68477	6165	Rmnd5a	required for meiotic nuclear division 5 homolog A	0.829668	7.37278	16.49	4.85e-13	9.67e-12	19.7476	KO-WT
16582	16582	3762	Kifc3	kinesin family member C3	-1.29822	4.50636	-16.1985	6.75e-13	1.28e-11	19.7361	KO-WT
234258	234258	2253	Neil3	nei like 3 (E. coli)	-1.81761	3.77908	-16.1752	6.93e-13	1.31e-11	19.7252	KO-WT
59031	59031	1786	Chst12	carbohydrate sulfotransferase 12	-2.0244	3.39579	-16.197	6.76e-13	1.28e-11	19.6965	KO-WT
13138	13138	4415	Dag1	dystroglycan 1	-0.78961	6.55213	-16.361	5.61e-13	1.09e-11	19.6733	KO-WT
18040	18040	3230	Nefm	neurofilament, medium polypeptide	2.75993	2.79063	16.4016	5.36e-13	1.05e-11	19.6708	KO-WT
212999	212999	4990	Tnpo2	transportin 2 (importin 3, karyopherin beta 2b)	0.748782	7.63758	16.4386	5.14e-13	1.01e-11	19.6666	KO-WT
69085	69085	1532	Zcchc9	zinc finger, CCHC domain containing 9	0.929418	5.63596	16.2548	6.33e-13	1.21e-11	19.6527	KO-WT
381224	381224	4852	Gm340	predicted gene 340	1.38336	5.44048	16.2195	6.59e-13	1.26e-11	19.6479	KO-WT
68564	68564	10399	Nufip2	nuclear fragile X mental retardation protein interacting protein 2	0.854817	8.04439	16.4478	5.08e-13	1e-11	19.6475	KO-WT
11504	11504	4886	Adamts1	a disintegrin-like and metallopeptidase (reprolysin type) with thrombospondin type 1 motif, 1	0.875083	6.0235	16.2848	6.12e-13	1.18e-11	19.6389	KO-WT
14085	14085	1585	Fah	fumarylacetoacetate hydrolase	-1.50669	4.10243	-16.0858	7.68e-13	1.42e-11	19.6314	KO-WT
76816	76816	2619	Sdccag8	serologically defined colon cancer antigen 8	-1.20754	5.03716	-16.1485	7.14e-13	1.34e-11	19.6196	KO-WT
100019	100019	17959	Mdn1	midasin AAA ATPase 1	0.873061	8.79377	16.4078	5.32e-13	1.04e-11	19.5501	KO-WT
244059	244059	9071	Chd2	chromodomain helicase DNA binding protein 2	0.743478	7.99526	16.3	6.01e-13	1.17e-11	19.4773	KO-WT
52585	52585	1471	Dhrs1	dehydrogenase/reductase (SDR family) member 1	-1.3619	4.25642	-15.9505	8.97e-13	1.61e-11	19.4679	KO-WT
100042008	100042008	498	Gm9794	predicted pseudogene 9794	0.556032	10.4884	16.4259	5.21e-13	1.02e-11	19.4666	KO-WT
270110	270110	4530	Irf2bp2	interferon regulatory factor 2 binding protein 2	0.752866	6.8507	16.1995	6.74e-13	1.28e-11	19.4513	KO-WT
68114	68114	3717	Mum1	melanoma associated antigen (mutated) 1	-0.9508	5.72125	-16.0843	7.69e-13	1.42e-11	19.4485	KO-WT
14284	14284	5864	Fosl2	fos-like antigen 2	0.738331	7.01068	16.1979	6.75e-13	1.28e-11	19.4351	KO-WT
73130	73130	3751	Tmed5	transmembrane p24 trafficking protein 5	1.23145	7.1991	16.2024	6.72e-13	1.28e-11	19.4283	KO-WT
380608	380608	2358	Tagap1	T cell activation GTPase activating protein 1	0.795952	6.53252	16.154	7.1e-13	1.33e-11	19.4282	KO-WT
19367	19367	2046	Rad9a	RAD9 checkpoint clamp component A	0.861428	6.06171	16.1094	7.47e-13	1.39e-11	19.4281	KO-WT
21753	21753	2442	Tes	testis derived transcript	0.695155	7.94253	16.2494	6.37e-13	1.22e-11	19.4212	KO-WT
12389	12389	2767	Cav1	caveolin 1, caveolae protein	-0.741218	8.63251	-16.2728	6.2e-13	1.19e-11	19.4026	KO-WT
106795	106795	1773	Tcf19	transcription factor 19	-1.17084	4.95688	-15.9526	8.95e-13	1.61e-11	19.399	KO-WT
20194	20194	650	S100a10	S100 calcium binding protein A10 (calpactin)	-0.707697	7.73161	-16.2078	6.68e-13	1.27e-11	19.3897	KO-WT
214240	214240	6629	Disp2	dispatched RND tramsporter family member 2	-2.00765	3.20952	-15.9512	8.97e-13	1.61e-11	19.3885	KO-WT
19650	19650	5416	Rbl1	retinoblastoma-like 1 (p107)	-0.95965	5.87958	-16.0312	8.17e-13	1.5e-11	19.3661	KO-WT
100041286	100041286	592	Snhg15	small nucleolar RNA host gene 15	1.00137	5.2842	15.9695	8.78e-13	1.59e-11	19.3649	KO-WT
108943	108943	3935	Trmt10a	tRNA methyltransferase 10A	1.18655	5.07424	15.9399	9.08e-13	1.63e-11	19.3617	KO-WT
69554	69554	1946	Klhdc2	kelch domain containing 2	0.731523	7.54597	16.1677	6.99e-13	1.32e-11	19.3553	KO-WT
93706	93706	4687	Pcdhgc3	protocadherin gamma subfamily C, 3	-0.817473	7.07317	-16.1237	7.35e-13	1.37e-11	19.3451	KO-WT
67973	67973	2202	Mphosph10	M-phase phosphoprotein 10 (U3 small nucleolar ribonucleoprotein)	0.790046	6.92567	16.1102	7.46e-13	1.39e-11	19.3392	KO-WT
80291	80291	1260	Rilpl2	Rab interacting lysosomal protein-like 2	-1.07445	5.37516	-15.9443	9.04e-13	1.62e-11	19.3318	KO-WT
140484	140484	5607	Pofut1	protein O-fucosyltransferase 1	-0.84135	6.29762	-16.0447	8.05e-13	1.48e-11	19.3293	KO-WT
225791	225791	3321	Zadh2	zinc binding alcohol dehydrogenase, domain containing 2	0.73866	7.03148	16.107	7.49e-13	1.39e-11	19.3259	KO-WT
66180	66180	1869	P3h4	prolyl 3-hydroxylase family member 4 (non-enzymatic)	-1.61805	3.91114	-15.8006	1.07e-12	1.86e-11	19.3051	KO-WT
12521	12521	1854	Cd82	CD82 antigen	-2.30026	3.381	-15.8557	1e-12	1.78e-11	19.298	KO-WT
211548	211548	4259	Nomo1	nodal modulator 1	0.773032	7.88915	16.1388	7.22e-13	1.35e-11	19.2949	KO-WT
320024	320024	4394	Nceh1	neutral cholesterol ester hydrolase 1	0.922795	5.67171	15.9514	8.96e-13	1.61e-11	19.2906	KO-WT
319876	319876	5045	Cobll1	Cobl-like 1	-1.00427	5.8221	-15.9576	8.9e-13	1.61e-11	19.2874	KO-WT
226169	226169	5244	Pprc1	peroxisome proliferative activated receptor, gamma, coactivator-related 1	0.70907	8.00264	16.1276	7.32e-13	1.37e-11	19.2728	KO-WT
20844	20844	3690	Stam	signal transducing adaptor molecule (SH3 domain and ITAM motif) 1	0.880364	6.02761	15.9744	8.73e-13	1.59e-11	19.2725	KO-WT
27376	27376	4000	Slc25a10	solute carrier family 25 (mitochondrial carrier, dicarboxylate transporter), member 10	-1.92956	3.25056	-15.8249	1.04e-12	1.83e-11	19.2626	KO-WT
69976	69976	2520	Galk2	galactokinase 2	-1.05353	5.48658	-15.8975	9.54e-13	1.7e-11	19.2611	KO-WT
20810	20810	1328	Srm	spermidine synthase	0.728103	7.77118	16.1009	7.54e-13	1.4e-11	19.2586	KO-WT
76479	76479	2125	Smndc1	survival motor neuron domain containing 1	0.933148	6.93192	16.0246	8.24e-13	1.51e-11	19.2383	KO-WT
66447	66447	635	Mgst3	microsomal glutathione S-transferase 3	-3.26934	2.27918	-16.4462	5.09e-13	1e-11	19.2325	KO-WT
215280	215280	4397	Wipf1	WAS/WASL interacting protein family, member 1	0.777763	7.51518	16.0515	7.99e-13	1.47e-11	19.22	KO-WT
244713	244713	4025	Zfp317	zinc finger protein 317	0.928269	6.08265	15.9223	9.27e-13	1.66e-11	19.2046	KO-WT
27494	27494	6365	Amot	angiomotin	-1.91639	3.72329	-15.7201	1.17e-12	2.03e-11	19.2025	KO-WT
67141	67141	1807	Fbxo5	F-box protein 5	-0.961599	5.65512	-15.8564	1e-12	1.78e-11	19.1871	KO-WT
74682	74682	4392	Wdr35	WD repeat domain 35	-0.948645	5.58888	-15.8467	1.01e-12	1.79e-11	19.1839	KO-WT
80287	80287	2459	Apobec3	apolipoprotein B mRNA editing enzyme, catalytic polypeptide 3	-0.925564	5.51861	-15.8321	1.03e-12	1.81e-11	19.1753	KO-WT
71991	71991	2107	Ercc8	excision repaiross-complementing rodent repair deficiency, complementation group 8	1.3859	4.23743	15.6915	1.21e-12	2.08e-11	19.1624	KO-WT
227333	227333	5694	Dgkd	diacylglycerol kinase, delta	0.665756	8.29353	16.0487	8.01e-13	1.48e-11	19.158	KO-WT
21346	21346	1382	Tagln2	transgelin 2	-0.741698	7.40273	-15.9719	8.75e-13	1.59e-11	19.1355	KO-WT
12353	12353	1370	Car6	carbonic anhydrase 6	4.04271	1.96887	16.8012	3.43e-13	7.26e-12	19.129	KO-WT
20971	20971	2460	Sdc4	syndecan 4	-0.686893	7.45282	-15.9689	8.78e-13	1.59e-11	19.1275	KO-WT
14211	14211	5322	Smc2	structural maintenance of chromosomes 2	-0.796878	7.68346	-15.9787	8.68e-13	1.58e-11	19.1217	KO-WT
100862072	100862072	2421	Gm21451	predicted gene, 21451	-2.44284	2.88247	-15.8242	1.04e-12	1.83e-11	19.1092	KO-WT
17710	17710	784	COX3	cytochrome c oxidase subunit III	0.683858	10.7012	16.1271	7.32e-13	1.37e-11	19.1007	KO-WT
14114	14114	3359	Fbln1	fibulin 1	-1.78596	4.032	-15.6187	1.32e-12	2.22e-11	19.0931	KO-WT
18148	18148	1718	Npm1	nucleophosmin 1	0.850403	9.28964	16.0467	8.03e-13	1.48e-11	19.0917	KO-WT
117198	117198	5037	Ivns1abp	influenza virus NS1A binding protein	0.661947	8.94796	16.017	8.31e-13	1.52e-11	19.0773	KO-WT
12041	12041	2857	Bckdk	branched chain ketoacid dehydrogenase kinase	-1.12651	4.8675	-15.6585	1.26e-12	2.15e-11	19.0595	KO-WT
14630	14630	1470	Gclm	glutamate-cysteine ligase, modifier subunit	1.09045	5.02492	15.6603	1.26e-12	2.14e-11	19.0333	KO-WT
59050	59050	2686	Nsa2	NSA2 ribosome biogenesis homolog	0.804619	7.36493	15.8671	9.88e-13	1.76e-11	19.0116	KO-WT
320878	320878	7370	Mical2	microtubule associated monooxygenase, calponin and LIM domain containing 2	-1.32723	4.46899	-15.5703	1.4e-12	2.32e-11	19.0044	KO-WT
227094	227094	3394	Nemp2	nuclear envelope integral membrane protein 2	-1.98782	3.41758	-15.5753	1.39e-12	2.32e-11	19.0042	KO-WT
30935	30935	3268	Tor3a	torsin family 3, member A	-1.26673	4.48447	-15.5643	1.41e-12	2.34e-11	18.9942	KO-WT
68014	68014	2784	Zwilch	zwilch kinetochore protein	-1.02077	5.71878	-15.699	1.2e-12	2.07e-11	18.9917	KO-WT
55989	55989	1976	Nop58	NOP58 ribonucleoprotein	0.730391	9.01878	15.9463	9.02e-13	1.62e-11	18.9882	KO-WT
72504	72504	5149	Taf4b	TATA-box binding protein associated factor 4b	0.96413	5.53514	15.6789	1.23e-12	2.1e-11	18.9835	KO-WT
22272	22272	499	Uqcrq	ubiquinol-cytochrome c reductase, complex III subunit VII	0.764521	6.90849	15.8014	1.07e-12	1.86e-11	18.9715	KO-WT
75316	75316	1699	Taf1d	TATA-box binding protein associated factor, RNA polymerase I, D	0.932874	7.32207	15.8196	1.04e-12	1.83e-11	18.9587	KO-WT
16828	16828	1930	Ldha	lactate dehydrogenase A	-0.605085	10.4947	-15.9951	8.52e-13	1.55e-11	18.9557	KO-WT
665649	665649	457	Gm7730	predicted gene 7730	0.676846	7.9399	15.8437	1.02e-12	1.79e-11	18.9376	KO-WT
319880	319880	5889	Tmcc3	transmembrane and coiled coil domains 3	0.841123	6.23535	15.7124	1.18e-12	2.04e-11	18.9332	KO-WT
319520	319520	2427	Dusp4	dual specificity phosphatase 4	0.842247	6.81889	15.7553	1.13e-12	1.96e-11	18.9248	KO-WT
20130	20130	946	Rras	related RAS viral (r-ras) oncogene	-1.08544	4.88622	-15.5323	1.46e-12	2.41e-11	18.9045	KO-WT
17984	17984	1652	Ndn	necdin	-8.92688	-0.435033	-23.841	4.57e-16	3.5e-14	18.9037	KO-WT
18484	18484	4103	Pam	peptidylglycine alpha-amidating monooxygenase	-0.62739	8.70536	-15.8503	1.01e-12	1.78e-11	18.8933	KO-WT
22619	22619	3433	Siae	sialic acid acetylesterase	-1.60235	3.92833	-15.4449	1.62e-12	2.64e-11	18.8891	KO-WT
103136	103136	2579	Pwp1	PWP1 homolog, endonuclein	0.706384	6.97441	15.7356	1.15e-12	2e-11	18.8856	KO-WT
70769	70769	3636	Nolc1	nucleolar and coiled-body phosphoprotein 1	0.605431	8.8945	15.8537	1e-12	1.78e-11	18.8844	KO-WT
320415	320415	629	Gchfr	GTP cyclohydrolase I feedback regulator	-2.1467	3.15946	-15.4913	1.54e-12	2.52e-11	18.8539	KO-WT
69581	69581	3367	Rhou	ras homolog family member U	-0.803864	6.33764	-15.6502	1.27e-12	2.16e-11	18.8507	KO-WT
23971	23971	2600	Papss1	3'-phosphoadenosine 5'-phosphosulfate synthase 1	-0.878846	6.70849	-15.676	1.24e-12	2.11e-11	18.8436	KO-WT
20877	20877	1957	Aurkb	aurora kinase B	-0.812049	6.39638	-15.6355	1.3e-12	2.19e-11	18.8265	KO-WT
106869	106869	3568	Tnfaip8	tumor necrosis factor, alpha-induced protein 8	-1.91834	3.3868	-15.4182	1.68e-12	2.72e-11	18.8232	KO-WT
20815	20815	2454	Srpk1	serine/arginine-rich protein specific kinase 1	0.661184	7.6939	15.7309	1.16e-12	2e-11	18.8201	KO-WT
245622	245622	8299	Fam199x	family with sequence similarity 199, X-linked	0.988849	6.29435	15.6195	1.32e-12	2.22e-11	18.8164	KO-WT
14593	14593	2371	Ggps1	geranylgeranyl diphosphate synthase 1	0.895556	5.8262	15.5726	1.4e-12	2.32e-11	18.8148	KO-WT
228983	228983	2745	Osbpl2	oxysterol binding protein-like 2	0.819358	6.28777	15.6178	1.32e-12	2.22e-11	18.8122	KO-WT
241627	241627	4245	Wdr76	WD repeat domain 76	-1.36947	4.37507	-15.3999	1.71e-12	2.77e-11	18.8097	KO-WT
213498	213498	5600	Arhgef11	Rho guanine nucleotide exchange factor (GEF) 11	0.810687	6.67427	15.642	1.29e-12	2.18e-11	18.8009	KO-WT
21885	21885	4369	Tle1	transducin-like enhancer of split 1	0.789665	6.87531	15.6371	1.29e-12	2.19e-11	18.7757	KO-WT
225888	225888	9112	Kmt5b	lysine methyltransferase 5B	0.780654	6.37031	15.5957	1.36e-12	2.27e-11	18.7757	KO-WT
21665	21665	3218	Tdg	thymine DNA glycosylase	0.905138	5.67717	15.5147	1.49e-12	2.46e-11	18.7643	KO-WT
16206	16206	4966	Lrig1	leucine-rich repeats and immunoglobulin-like domains 1	-0.663278	8.57256	-15.7326	1.16e-12	2e-11	18.7597	KO-WT
74617	74617	2074	Scpep1	serine carboxypeptidase 1	0.644283	7.91497	15.6946	1.21e-12	2.08e-11	18.7588	KO-WT
71819	71819	3426	Kif23	kinesin family member 23	-0.783726	6.57517	-15.5787	1.39e-12	2.31e-11	18.7376	KO-WT
14107	14107	14627	Fat1	FAT atypical cadherin 1	-0.871389	8.02137	-15.6794	1.23e-12	2.1e-11	18.7357	KO-WT
67088	67088	5453	Cand2	cullin-associated and neddylation-dissociated 2 (putative)	-1.42954	4.34645	-15.3274	1.87e-12	2.99e-11	18.7264	KO-WT
216805	216805	2852	Flcn	folliculin	0.876261	5.87334	15.5	1.52e-12	2.5e-11	18.72	KO-WT
20044	20044	597	Rps14	ribosomal protein S14	0.718429	9.69502	15.7577	1.12e-12	1.95e-11	18.718	KO-WT
19348	19348	3905	Kif20a	kinesin family member 20A	-0.826695	6.25692	-15.5267	1.47e-12	2.43e-11	18.7102	KO-WT
16997	16997	6603	Ltbp2	latent transforming growth factor beta binding protein 2	-5.51644	1.39806	-18.5389	5.44e-14	1.59e-12	18.7001	KO-WT
13169	13169	2369	Dbnl	drebrin-like	-0.915067	5.63182	-15.4484	1.62e-12	2.64e-11	18.6964	KO-WT
73173	73173	5168	Pcdh18	protocadherin 18	-1.55602	3.81078	-15.2818	1.97e-12	3.14e-11	18.696	KO-WT
17709	17709	684	COX2	cytochrome c oxidase subunit II	0.654374	10.8157	15.7902	1.08e-12	1.88e-11	18.6884	KO-WT
237911	237911	6933	Brip1	BRCA1 interacting protein C-terminal helicase 1	-1.20616	4.59412	-15.3205	1.88e-12	3.01e-11	18.6876	KO-WT
13191	13191	4508	Dctn1	dynactin 1	-0.866266	6.83388	-15.5582	1.42e-12	2.35e-11	18.6876	KO-WT
15191	15191	2245	Hdgf	hepatoma-derived growth factor	0.580089	9.59523	15.6811	1.23e-12	2.1e-11	18.6308	KO-WT
74895	74895	1896	Ccdc181	coiled-coil domain containing 181	-1.16712	4.77199	-15.2758	1.99e-12	3.15e-11	18.6105	KO-WT
218977	218977	4642	Dlgap5	discs, large (Drosophila) homolog-associated protein 5	-0.89134	5.8493	-15.3962	1.72e-12	2.78e-11	18.6029	KO-WT
20474	20474	5572	Six4	sine oculis-related homeobox 4	0.841815	6.76238	15.4817	1.55e-12	2.54e-11	18.597	KO-WT
329154	329154	6140	Ankrd44	ankyrin repeat domain 44	-1.44185	3.90081	-15.1966	2.19e-12	3.38e-11	18.5929	KO-WT
100737	100737	4228	Dcun1d4	DCN1, defective in cullin neddylation 1, domain containing 4 (S. cerevisiae)	1.34878	4.12962	15.2073	2.16e-12	3.35e-11	18.5909	KO-WT
74256	74256	8250	Cyld	CYLD lysine 63 deubiquitinase	-0.982944	5.93706	-15.3871	1.74e-12	2.81e-11	18.5828	KO-WT
13205	13205	4571	Ddx3x	DEAD/H (Asp-Glu-Ala-Asp/His) box polypeptide 3, X-linked	0.713079	9.23122	15.6085	1.34e-12	2.24e-11	18.5651	KO-WT
107071	107071	1204	Wdr74	WD repeat domain 74	0.727805	6.95868	15.4685	1.58e-12	2.58e-11	18.5615	KO-WT
12193	12193	3537	Zfp36l2	zinc finger protein 36, C3H type-like 2	0.618984	8.87274	15.5801	1.38e-12	2.31e-11	18.553	KO-WT
13690	13690	7760	Eif4g2	eukaryotic translation initiation factor 4, gamma 2	0.552008	10.6326	15.6524	1.27e-12	2.16e-11	18.5318	KO-WT
213019	213019	1651	Pdlim2	PDZ and LIM domain 2	-0.962375	6.39239	-15.3887	1.74e-12	2.8e-11	18.5282	KO-WT
57783	57783	2940	Tnip1	TNFAIP3 interacting protein 1	-1.12068	5.15098	-15.25	2.05e-12	3.23e-11	18.5262	KO-WT
66083	66083	1669	Setd6	SET domain containing 6	1.09133	4.90249	15.216	2.14e-12	3.33e-11	18.5104	KO-WT
12795	12795	2367	Plk3	polo-like kinase 3	1.05399	5.33991	15.2376	2.08e-12	3.26e-11	18.4747	KO-WT
18611	18611	2477	Pea15a	phosphoprotein enriched in astrocytes 15A	-0.988458	5.46792	-15.2473	2.06e-12	3.23e-11	18.474	KO-WT
229731	229731	3383	Slc25a24	solute carrier family 25 (mitochondrial carrier, phosphate carrier), member 24	-0.809431	7.77642	-15.4501	1.61e-12	2.63e-11	18.473	KO-WT
213742	213742	17918	Xist	inactive X specific transcripts	0.742056	10.9223	15.616	1.33e-12	2.22e-11	18.4697	KO-WT
16971	16971	14892	Lrp1	low density lipoprotein receptor-related protein 1	-0.976613	9.14284	-15.5241	1.48e-12	2.43e-11	18.4689	KO-WT
12153	12153	4454	Bmp1	bone morphogenetic protein 1	-0.766424	7.53857	-15.4231	1.67e-12	2.71e-11	18.4581	KO-WT
67291	67291	2760	Ccdc137	coiled-coil domain containing 137	0.767118	6.35925	15.3217	1.88e-12	3.01e-11	18.4406	KO-WT
12490	12490	2621	Cd34	CD34 antigen	-8.84711	0.0518706	-22.2179	1.76e-15	1.02e-13	18.4217	KO-WT
16477	16477	1840	Junb	jun B proto-oncogene	0.863559	5.9691	15.2588	2.03e-12	3.21e-11	18.411	KO-WT
69780	69780	2905	Smap2	small ArfGAP 2	-0.915156	5.53781	-15.1963	2.19e-12	3.38e-11	18.3993	KO-WT
71592	71592	7372	Pogk	pogo transposable element with KRAB domain	0.970159	6.02551	15.2529	2.04e-12	3.22e-11	18.3986	KO-WT
17112	17112	1902	Tm4sf1	transmembrane 4 superfamily member 1	-0.798949	6.67201	-15.3035	1.92e-12	3.07e-11	18.3894	KO-WT
67797	67797	1789	Snrnp48	small nuclear ribonucleoprotein 48 (U11/U12)	1.02194	5.83068	15.2099	2.15e-12	3.34e-11	18.3717	KO-WT
668936	668936	1113	Rpl5-ps2	ribisomal protein L5, pseudogene 2	0.876936	6.27059	15.2463	2.06e-12	3.23e-11	18.359	KO-WT
19242	19242	2021	Ptn	pleiotrophin	-6.18458	1.42601	-18.7532	4.39e-14	1.35e-12	18.3533	KO-WT
12696	12696	1256	Cirbp	cold inducible RNA binding protein	-1.44313	4.0754	-14.9967	2.79e-12	4.2e-11	18.3438	KO-WT
272551	272551	1038	Gins2	GINS complex subunit 2 (Psf2 homolog)	-2.03436	3.05371	-15.0578	2.59e-12	3.93e-11	18.3406	KO-WT
17248	17248	3490	Mdm4	transformed mouse 3T3 cell double minute 4	0.809631	7.70614	15.3377	1.85e-12	2.96e-11	18.3377	KO-WT
18707	18707	5404	Pik3cd	phosphatidylinositol 3-kinase catalytic delta polypeptide	-1.56356	3.82929	-14.9735	2.87e-12	4.28e-11	18.3253	KO-WT
14268	14268	8312	Fn1	fibronectin 1	0.627387	11.6639	15.5341	1.46e-12	2.41e-11	18.3235	KO-WT
56095	56095	2865	Ftsj3	FtsJ RNA methyltransferase homolog 3 (E. coli)	0.728543	8.27275	15.3604	1.8e-12	2.89e-11	18.3228	KO-WT
12393	12393	6928	Runx2	runt related transcription factor 2	0.708926	7.00032	15.2767	1.99e-12	3.15e-11	18.3208	KO-WT
27205	27205	5330	Podxl	podocalyxin-like	0.766871	6.40546	15.2283	2.1e-12	3.29e-11	18.3198	KO-WT
56318	56318	5957	Acpp	acid phosphatase, prostate	-4.65669	1.62081	-16.7451	3.65e-13	7.64e-12	18.2825	KO-WT
12659	12659	2525	Ovgp1	oviductal glycoprotein 1	1.51376	3.90195	14.9359	3e-12	4.44e-11	18.2755	KO-WT
56040	56040	468	Rplp1	ribosomal protein, large, P1	0.602804	10.4168	15.4249	1.66e-12	2.7e-11	18.2651	KO-WT
20855	20855	3743	Stc1	stanniocalcin 1	-2.42136	2.5288	-15.1807	2.23e-12	3.44e-11	18.2649	KO-WT
26422	26422	10983	Nbea	neurobeachin	0.748456	6.56843	15.1951	2.19e-12	3.38e-11	18.261	KO-WT
12608	12608	1504	Cebpb	CCAAT/enhancer binding protein (C/EBP), beta	0.700811	6.846	15.2168	2.13e-12	3.33e-11	18.2604	KO-WT
240087	240087	7352	Mdc1	mediator of DNA damage checkpoint 1	-0.690369	7.20162	-15.2304	2.1e-12	3.29e-11	18.2473	KO-WT
66483	66483	517	Rpl36al	ribosomal protein L36A-like	0.667803	8.20417	15.2648	2.01e-12	3.19e-11	18.2087	KO-WT
60595	60595	3811	Actn4	actinin alpha 4	-0.73594	8.85029	-15.294	1.94e-12	3.1e-11	18.2023	KO-WT
20249	20249	4837	Scd1	stearoyl-Coenzyme A desaturase 1	0.655702	7.7857	15.2223	2.12e-12	3.31e-11	18.1872	KO-WT
15983	15983	1980	Ifrd2	interferon-related developmental regulator 2	0.755302	6.95516	15.1608	2.28e-12	3.51e-11	18.1808	KO-WT
108116	108116	5368	Slco3a1	solute carrier organic anion transporter family, member 3a1	-8.20729	-0.796386	-21.8174	2.49e-15	1.35e-13	18.1762	KO-WT
192231	192231	3401	Hexim1	hexamethylene bis-acetamide inducible 1	-0.973847	5.36849	-14.9911	2.81e-12	4.22e-11	18.1697	KO-WT
16010	16010	2069	Igfbp4	insulin-like growth factor binding protein 4	-0.659198	8.82417	-15.2549	2.04e-12	3.22e-11	18.155	KO-WT
224640	224640	2596	Lemd2	LEM domain containing 2	0.810696	6.65786	15.1146	2.41e-12	3.7e-11	18.1519	KO-WT
23877	23877	2866	Fiz1	Flt3 interacting zinc finger protein 1	0.892424	5.43049	14.9905	2.81e-12	4.22e-11	18.151	KO-WT
70549	70549	12134	Tln2	talin 2	-0.989401	5.80657	-15.0184	2.71e-12	4.1e-11	18.1427	KO-WT
64657	64657	1181	Mrps10	mitochondrial ribosomal protein S10	0.84411	6.0238	15.0403	2.64e-12	4e-11	18.1314	KO-WT
103963	103963	3642	Rpn1	ribophorin I	0.590991	8.52143	15.2128	2.14e-12	3.33e-11	18.1214	KO-WT
229504	229504	2893	Isg20l2	interferon stimulated exonuclease gene 20-like 2	0.718342	7.00336	15.108	2.43e-12	3.72e-11	18.1101	KO-WT
28071	28071	2324	Twistnb	twist basic helix-loop-helix transcription factor 1 neighbor	0.764408	6.93307	15.1011	2.45e-12	3.75e-11	18.1082	KO-WT
18810	18810	17515	Plec	plectin	-1.05231	9.60741	-15.253	2.04e-12	3.22e-11	18.1037	KO-WT
74196	74196	2820	Ttc27	tetratricopeptide repeat domain 27	0.73588	6.53144	15.059	2.58e-12	3.93e-11	18.0944	KO-WT
109934	109934	5801	Abr	active BCR-related gene	-0.904391	5.79817	-14.972	2.87e-12	4.28e-11	18.083	KO-WT
103466	103466	5952	Nt5dc3	5'-nucleotidase domain containing 3	0.698999	7.01397	15.0806	2.52e-12	3.83e-11	18.0746	KO-WT
14745	14745	3522	Lpar1	lysophosphatidic acid receptor 1	-1.49057	3.84135	-14.7597	3.73e-12	5.31e-11	18.0634	KO-WT
12261	12261	1165	C1qbp	complement component 1, q subcomponent binding protein	0.611651	8.50116	15.1624	2.28e-12	3.51e-11	18.0598	KO-WT
56772	56772	2514	Mllt11	myeloid/lymphoid or mixed-lineage leukemia; translocated to, 11	1.27482	4.56803	14.8108	3.5e-12	5.05e-11	18.0571	KO-WT
57753	57753	3977	Noc3l	NOC3 like DNA replication regulator	0.709031	6.98606	15.0546	2.6e-12	3.94e-11	18.0446	KO-WT
230734	230734	1554	Yrdc	yrdC domain containing (E.coli)	0.827649	5.72552	14.9332	3.01e-12	4.44e-11	18.036	KO-WT
14725	14725	15467	Lrp2	low density lipoprotein receptor-related protein 2	1.53055	4.32313	14.7643	3.71e-12	5.29e-11	18.0333	KO-WT
76260	76260	2308	Ttc8	tetratricopeptide repeat domain 8	-1.70838	3.42078	-14.7421	3.81e-12	5.41e-11	18.0327	KO-WT
110253	110253	7736	Triobp	TRIO and F-actin binding protein	-0.908733	6.16506	-14.9654	2.89e-12	4.3e-11	18.027	KO-WT
66929	66929	1599	Asf1b	anti-silencing function 1B histone chaperone	-1.07733	4.87908	-14.8043	3.53e-12	5.07e-11	18.009	KO-WT
233726	233726	3117	Ipo7	importin 7	0.600901	9.14643	15.1501	2.31e-12	3.55e-11	18.0022	KO-WT
243905	243905	7183	Zfp568	zinc finger protein 568	0.950027	5.28281	14.8514	3.33e-12	4.83e-11	17.9986	KO-WT
54217	54217	407	Rpl36	ribosomal protein L36	1.0152	5.53259	14.8744	3.24e-12	4.73e-11	17.9932	KO-WT
11564	11564	2109	Adsl	adenylosuccinate lyase	-0.751396	6.68299	-14.9786	2.85e-12	4.27e-11	17.9815	KO-WT
270118	270118	6743	Maml2	mastermind like 2 (Drosophila)	-1.0815	5.10566	-14.8014	3.54e-12	5.08e-11	17.9729	KO-WT
66164	66164	3129	Nip7	NIP7, nucleolar pre-rRNA processing protein	0.753118	6.60826	14.9685	2.88e-12	4.29e-11	17.9727	KO-WT
207212	207212	10250	Arhgef17	Rho guanine nucleotide exchange factor (GEF) 17	-0.91116	6.87045	-14.9819	2.84e-12	4.26e-11	17.9689	KO-WT
105988	105988	6630	Espl1	extra spindle pole bodies 1, separase	-0.874886	6.61754	-14.9569	2.92e-12	4.33e-11	17.963	KO-WT
19014	19014	7590	Med1	mediator complex subunit 1	0.664646	7.52476	15.0169	2.72e-12	4.1e-11	17.9504	KO-WT
27207	27207	602	Rps11	ribosomal protein S11	0.624163	9.56934	15.1135	2.42e-12	3.7e-11	17.9292	KO-WT
103537	103537	5231	Mbtd1	mbt domain containing 1	1.02926	6.75777	14.9324	3.01e-12	4.44e-11	17.9152	KO-WT
66570	66570	1342	Cenpm	centromere protein M	-2.17648	2.84537	-14.7442	3.8e-12	5.4e-11	17.9135	KO-WT
212514	212514	4342	Spice1	spindle and centriole associated protein 1	-1.02277	4.78473	-14.7159	3.94e-12	5.57e-11	17.9092	KO-WT
18133	18133	2366	Nov	nephroblastoma overexpressed gene	-3.5763	2.23671	-15.2122	2.15e-12	3.33e-11	17.9002	KO-WT
12444	12444	5772	Ccnd2	cyclin D2	0.583469	9.1294	15.0646	2.57e-12	3.9e-11	17.8956	KO-WT
72289	72289	6982	Malat1	metastasis associated lung adenocarcinoma transcript 1 (non-coding RNA)	0.649833	10.239	15.1173	2.41e-12	3.69e-11	17.8921	KO-WT
100043755	100043755	514	Gm10132	ribosomal protein L23A pseudogene	0.586813	8.90012	15.0465	2.62e-12	3.97e-11	17.8876	KO-WT
68192	68192	2585	Leprotl1	leptin receptor overlapping transcript-like 1	0.778499	6.93981	14.9265	3.04e-12	4.47e-11	17.8875	KO-WT
17475	17475	7515	Mpdz	multiple PDZ domain protein	-1.11819	5.09663	-14.7288	3.87e-12	5.48e-11	17.8839	KO-WT
59027	59027	4547	Nampt	nicotinamide phosphoribosyltransferase	0.760249	7.76132	14.9645	2.9e-12	4.3e-11	17.8656	KO-WT
68259	68259	4090	Ift80	intraflagellar transport 80	-1.04101	5.12503	-14.712	3.95e-12	5.58e-11	17.8558	KO-WT
57750	57750	3376	Wdr12	WD repeat domain 12	0.692442	6.92628	14.896	3.15e-12	4.61e-11	17.8496	KO-WT
232440	232440	1827	H2afj	H2A histone family, member J	0.790943	6.47876	14.8571	3.31e-12	4.8e-11	17.8458	KO-WT
20349	20349	6861	Sema3e	sema domain, immunoglobulin domain (Ig), short basic domain, secreted, (semaphorin) 3E	-0.688761	7.35568	-14.9116	3.09e-12	4.54e-11	17.833	KO-WT
66912	66912	1871	Bzw2	basic leucine zipper and W2 domains 2	0.588191	8.30874	14.9719	2.87e-12	4.28e-11	17.833	KO-WT
75302	75302	8892	Asxl2	additional sex combs like 2 (Drosophila)	0.784775	7.42585	14.9164	3.07e-12	4.52e-11	17.8319	KO-WT
93692	93692	1327	Glrx	glutaredoxin	-1.17864	4.7072	-14.625	4.41e-12	6.13e-11	17.8099	KO-WT
19272	19272	6177	Ptprk	protein tyrosine phosphatase, receptor type, K	-0.893416	5.34143	-14.6988	4.02e-12	5.65e-11	17.8024	KO-WT
192193	192193	5858	Edem1	ER degradation enhancer, mannosidase alpha-like 1	0.701829	7.1721	14.8728	3.24e-12	4.73e-11	17.798	KO-WT
71745	71745	4158	Cul2	cullin 2	0.819101	6.40026	14.8093	3.51e-12	5.06e-11	17.7941	KO-WT
67416	67416	3778	Armcx2	armadillo repeat containing, X-linked 2	-8.35068	-0.721539	-20.7268	6.61e-15	3.03e-13	17.7906	KO-WT
68178	68178	6754	Cgnl1	cingulin-like 1	-1.54374	3.56029	-14.5335	4.94e-12	6.77e-11	17.7854	KO-WT
74761	74761	2263	Mxra8	matrix-remodelling associated 8	-0.926513	6.56901	-14.8052	3.52e-12	5.07e-11	17.7768	KO-WT
56306	56306	2640	Fam60a	family with sequence similarity 60, member A	0.884359	6.31618	14.7856	3.61e-12	5.16e-11	17.7744	KO-WT
71667	71667	3845	Tmem248	transmembrane protein 248	0.748997	6.79624	14.8167	3.47e-12	5.03e-11	17.7614	KO-WT
170942	170942	777	Erdr1	erythroid differentiation regulator 1	0.73133	7.07699	14.8365	3.39e-12	4.91e-11	17.7604	KO-WT
74287	74287	3251	Kcmf1	potassium channel modulatory factor 1	0.626931	7.50543	14.8654	3.27e-12	4.76e-11	17.7599	KO-WT
56449	56449	1862	Ybx3	Y box protein 3	0.576788	9.63541	14.9789	2.85e-12	4.27e-11	17.7549	KO-WT
56217	56217	5515	Mpp5	membrane protein, palmitoylated 5 (MAGUK p55 subfamily member 5)	0.863523	6.2101	14.7604	3.72e-12	5.31e-11	17.7546	KO-WT
20846	20846	5356	Stat1	signal transducer and activator of transcription 1	-1.44001	3.89499	-14.5028	5.13e-12	6.99e-11	17.7419	KO-WT
69146	69146	1776	Gsdmd	gasdermin D	-2.5329	2.66343	-14.6775	4.13e-12	5.79e-11	17.7398	KO-WT
57815	57815	2910	Spata5	spermatogenesis associated 5	0.784657	6.21927	14.7502	3.77e-12	5.36e-11	17.7393	KO-WT
15982	15982	1816	Ifrd1	interferon-related developmental regulator 1	0.695454	7.89003	14.8629	3.28e-12	4.77e-11	17.7261	KO-WT
12293	12293	7493	Cacna2d1	calcium channel, voltage-dependent, alpha2/delta subunit 1	0.99011	5.31251	14.6392	4.33e-12	6.04e-11	17.7259	KO-WT
11666	11666	3401	Abcd1	ATP-binding cassette, sub-family D (ALD), member 1	-1.91437	3.14874	-14.5073	5.1e-12	6.96e-11	17.711	KO-WT
212307	212307	4333	Mapre2	microtubule-associated protein, RP/EB family, member 2	-1.13823	4.90411	-14.5564	4.8e-12	6.6e-11	17.693	KO-WT
69053	69053	4074	1810013L24Rik	RIKEN cDNA 1810013L24 gene	0.749398	6.58564	14.7373	3.83e-12	5.43e-11	17.6811	KO-WT
110809	110809	5262	Srsf1	serine/arginine-rich splicing factor 1	-0.692504	8.74414	-14.8687	3.26e-12	4.75e-11	17.6733	KO-WT
19186	19186	977	Psme1	proteasome (prosome, macropain) activator subunit 1 (PA28 alpha)	-0.857909	5.51734	-14.6162	4.45e-12	6.19e-11	17.6701	KO-WT
67979	67979	2813	Atad1	ATPase family, AAA domain containing 1	0.734663	7.80538	14.8128	3.49e-12	5.05e-11	17.6689	KO-WT
72107	72107	1309	Dscc1	DNA replication and sister chromatid cohesion 1	-3.00112	2.17198	-14.8986	3.14e-12	4.6e-11	17.6643	KO-WT
194388	194388	10907	Tet3	tet methylcytosine dioxygenase 3	0.639066	7.56002	14.7934	3.58e-12	5.12e-11	17.6636	KO-WT
99712	99712	2773	Cept1	choline/ethanolaminephosphotransferase 1	0.888461	6.18378	14.6859	4.08e-12	5.74e-11	17.6631	KO-WT
114143	114143	996	Atp6v0b	ATPase, H+ transporting, lysosomal V0 subunit B	0.865977	5.88714	14.646	4.29e-12	6e-11	17.6497	KO-WT
22643	22643	2731	Zfp101	zinc finger protein 101	-1.28959	4.05596	-14.4245	5.66e-12	7.62e-11	17.6307	KO-WT
100040298	100040298	677	Gm15501	ribosomal protein S8 pseudogene	0.526276	9.99447	14.8973	3.15e-12	4.61e-11	17.6285	KO-WT
57441	57441	977	Gmnn	geminin	-1.16577	4.84468	-14.494	5.19e-12	7.04e-11	17.6233	KO-WT
171508	171508	2034	Creld1	cysteine-rich with EGF-like domains 1	-2.58628	2.60329	-14.5975	4.56e-12	6.33e-11	17.6161	KO-WT
17711	17711	1144	CYTB	cytochrome b	0.668683	11.5504	14.9597	2.92e-12	4.32e-11	17.6115	KO-WT
12235	12235	4337	Bub1	BUB1, mitotic checkpoint serine/threonine kinase	-0.848295	6.83632	-14.6984	4.02e-12	5.65e-11	17.6106	KO-WT
14178	14178	2672	Fgf7	fibroblast growth factor 7	-1.03653	5.47081	-14.546	4.86e-12	6.68e-11	17.5923	KO-WT
74035	74035	3978	Nol9	nucleolar protein 9	0.664798	7.17105	14.7037	4e-12	5.63e-11	17.5818	KO-WT
17347	17347	3070	Mknk2	MAP kinase-interacting serine/threonine kinase 2	-0.929982	5.68793	-14.5612	4.77e-12	6.57e-11	17.5768	KO-WT
69399	69399	9754	1700025G04Rik	RIKEN cDNA 1700025G04 gene	-0.860034	5.8074	-14.5739	4.7e-12	6.49e-11	17.5744	KO-WT
11565	11565	1791	Adssl1	adenylosuccinate synthetase like 1	-0.978088	5.19796	-14.5015	5.14e-12	6.99e-11	17.5738	KO-WT
319622	319622	6865	Itpripl2	inositol 1,4,5-triphosphate receptor interacting protein-like 2	-0.598351	8.89001	-14.7947	3.57e-12	5.12e-11	17.5687	KO-WT
208727	208727	3960	Hdac4	histone deacetylase 4	0.931608	5.78401	14.5626	4.76e-12	6.56e-11	17.558	KO-WT
21813	21813	4788	Tgfbr2	transforming growth factor, beta receptor II	-0.783387	6.1639	-14.5802	4.66e-12	6.45e-11	17.5333	KO-WT
237336	237336	2875	Tbpl1	TATA box binding protein-like 1	0.798661	6.75776	14.632	4.37e-12	6.09e-11	17.529	KO-WT
73379	73379	6487	Dcbld2	discoidin, CUB and LCCL domain containing 2	-0.689035	7.01868	-14.6493	4.27e-12	5.98e-11	17.5281	KO-WT
24136	24136	9113	Zeb2	zinc finger E-box binding homeobox 2	0.762614	7.1864	14.659	4.22e-12	5.92e-11	17.5235	KO-WT
331004	331004	3492	Slc9a9	solute carrier family 9 (sodium/hydrogen exchanger), member 9	-1.37445	4.24222	-14.3478	6.24e-12	8.33e-11	17.5182	KO-WT
20306	20306	801	Ccl7	chemokine (C-C motif) ligand 7	-4.82099	1.36757	-16.2748	6.19e-13	1.19e-11	17.5161	KO-WT
106582	106582	1464	Nrm	nurim (nuclear envelope membrane protein)	-1.20871	4.81752	-14.4046	5.81e-12	7.8e-11	17.5136	KO-WT
67049	67049	2012	Pus3	pseudouridine synthase 3	1.08872	5.41168	14.4778	5.3e-12	7.17e-11	17.5063	KO-WT
94246	94246	6105	Arid4b	AT rich interactive domain 4B (RBP1-like)	0.792325	6.90429	14.61	4.49e-12	6.23e-11	17.4865	KO-WT
100198	100198	4739	H6pd	hexose-6-phosphate dehydrogenase (glucose 1-dehydrogenase)	-0.901647	5.87874	-14.512	5.07e-12	6.92e-11	17.4857	KO-WT
104252	104252	1491	Cdc42ep2	CDC42 effector protein (Rho GTPase binding) 2	-2.16554	2.97808	-14.3545	6.19e-12	8.27e-11	17.4834	KO-WT
226089	226089	6282	Ric1	RAB6A GEF complex partner 1	0.731859	6.55768	14.573	4.7e-12	6.49e-11	17.4726	KO-WT
72611	72611	5602	Zfp655	zinc finger protein 655	0.79502	6.27457	14.5214	5.01e-12	6.86e-11	17.4386	KO-WT
547150	547150	4659	6820431F20Rik	cadherin 11 pseudogene	0.789049	6.66336	14.5416	4.89e-12	6.71e-11	17.4218	KO-WT
73473	73473	9623	Iws1	IWS1, SUPT6 interacting protein	0.697724	7.40554	14.5947	4.58e-12	6.34e-11	17.4213	KO-WT
233805	233805	5825	Dcun1d3	DCN1, defective in cullin neddylation 1, domain containing 3 (S. cerevisiae)	1.11112	5.24394	14.3854	5.95e-12	7.97e-11	17.4129	KO-WT
12628	12628	4365	Cfh	complement component factor h	-1.90331	2.98927	-14.2634	6.95e-12	9.08e-11	17.3896	KO-WT
214897	214897	7183	Csnk1g1	casein kinase 1, gamma 1	0.701496	6.87214	14.5184	5.03e-12	6.88e-11	17.3703	KO-WT
72844	72844	1574	Kctd17	potassium channel tetramerisation domain containing 17	-1.20571	4.28128	-14.2333	7.22e-12	9.39e-11	17.363	KO-WT
11987	11987	7179	Slc7a1	solute carrier family 7 (cationic amino acid transporter, y+ system), member 1	0.567182	9.10024	14.6436	4.3e-12	6.01e-11	17.3599	KO-WT
233107	233107	2413	Kctd15	potassium channel tetramerisation domain containing 15	1.04482	5.10315	14.3254	6.42e-12	8.52e-11	17.3549	KO-WT
19691	19691	4701	Recql	RecQ protein-like	-1.24242	4.30943	-14.2174	7.36e-12	9.52e-11	17.3407	KO-WT
18414	18414	4835	Osmr	oncostatin M receptor	-2.83044	2.44894	-14.4383	5.57e-12	7.51e-11	17.3352	KO-WT
57748	57748	8780	Jmy	junction-mediating and regulatory protein	0.8259	7.00433	14.4953	5.18e-12	7.04e-11	17.3289	KO-WT
234686	234686	3948	Fhod1	formin homology 2 domain containing 1	-1.05362	4.96613	-14.2757	6.84e-12	8.97e-11	17.3198	KO-WT
636931	636931	5197	Trim71	tripartite motif-containing 71	1.82085	3.23819	14.1285	8.25e-12	1.05e-10	17.2661	KO-WT
67163	67163	3270	Ccdc47	coiled-coil domain containing 47	0.607643	8.02475	14.5119	5.07e-12	6.92e-11	17.2634	KO-WT
12836	12836	9198	Col7a1	collagen, type VII, alpha 1	-2.19097	3.19592	-14.1434	8.1e-12	1.03e-10	17.2592	KO-WT
12704	12704	6898	Cit	citron	-1.03022	5.1222	-14.2468	7.09e-12	9.25e-11	17.2573	KO-WT
237860	237860	9040	Ssh2	slingshot homolog 2 (Drosophila)	0.802752	5.88064	14.3349	6.34e-12	8.43e-11	17.2469	KO-WT
22215	22215	6137	Ube3a	ubiquitin protein ligase E3A	0.772479	7.20157	14.4407	5.55e-12	7.5e-11	17.2395	KO-WT
75416	75416	2702	Nop14	NOP14 nucleolar protein	0.640572	7.42931	14.4331	5.6e-12	7.54e-11	17.2092	KO-WT
20662	20662	8919	Sos1	son of sevenless homolog 1 (Drosophila)	0.720555	7.75701	14.4364	5.58e-12	7.52e-11	17.1867	KO-WT
84035	84035	4908	Kremen1	kringle containing transmembrane protein 1	-0.870383	5.78889	-14.2694	6.89e-12	9.04e-11	17.1819	KO-WT
94185	94185	3626	Tnfrsf21	tumor necrosis factor receptor superfamily, member 21	1.56544	3.53248	14.0517	9.11e-12	1.14e-10	17.1799	KO-WT
56878	56878	3057	Rbms1	RNA binding motif, single stranded interacting protein 1	0.598277	8.24491	14.4537	5.46e-12	7.38e-11	17.1712	KO-WT
72102	72102	6435	Dusp11	dual specificity phosphatase 11 (RNA/RNP complex 1-interacting)	0.68847	7.81035	14.4231	5.67e-12	7.62e-11	17.1648	KO-WT
102626	102626	2816	Mapkapk3	mitogen-activated protein kinase-activated protein kinase 3	1.24855	4.02252	14.03	9.37e-12	1.17e-10	17.1217	KO-WT
380930	380930	4956	9330188P03Rik	RIKEN cDNA 9330188P03 gene	0.912919	5.80629	14.2262	7.28e-12	9.46e-11	17.117	KO-WT
228491	228491	4263	Zfp770	zinc finger protein 770	0.8821	5.22208	14.1601	7.92e-12	1.02e-10	17.1167	KO-WT
15442	15442	3082	Hpse	heparanase	-2.42145	2.56882	-14.1621	7.9e-12	1.01e-10	17.1161	KO-WT
330474	330474	6051	Zc3h4	zinc finger CCCH-type containing 4	-0.75007	6.39644	-14.2776	6.82e-12	8.97e-11	17.1107	KO-WT
67092	67092	2357	Gatm	glycine amidinotransferase (L-arginine:glycine amidinotransferase)	-0.829035	5.86698	-14.2176	7.36e-12	9.52e-11	17.1019	KO-WT
72007	72007	6875	Fndc3b	fibronectin type III domain containing 3B	0.601815	8.03038	14.3871	5.94e-12	7.96e-11	17.1001	KO-WT
217109	217109	2613	Utp18	UTP18 small subunit processome component	0.739065	6.74487	14.2996	6.63e-12	8.77e-11	17.0975	KO-WT
16007	16007	2028	Cyr61	cysteine rich protein 61	-0.981756	4.81239	-14.082	8.76e-12	1.11e-10	17.0878	KO-WT
20615	20615	1916	Snapin	SNAP-associated protein	-1.09378	4.6412	-14.0574	9.04e-12	1.14e-10	17.0846	KO-WT
67073	67073	3207	Pi4k2b	phosphatidylinositol 4-kinase type 2 beta	0.752753	7.41532	14.3353	6.34e-12	8.43e-11	17.0829	KO-WT
18033	18033	4118	Nfkb1	nuclear factor of kappa light polypeptide gene enhancer in B cells 1, p105	-0.646846	7.30178	-14.321	6.46e-12	8.55e-11	17.075	KO-WT
140792	140792	3322	Colec12	collectin sub-family member 12	-2.61263	2.91109	-14.057	9.05e-12	1.14e-10	17.0681	KO-WT
21415	21415	2784	Tcf7l1	transcription factor 7 like 1 (T cell specific, HMG box)	-1.27127	4.51436	-14.0166	9.53e-12	1.19e-10	17.0541	KO-WT
71177	71177	3059	Ints13	integrator complex subunit 13	0.717075	6.23719	14.2144	7.39e-12	9.55e-11	17.0412	KO-WT
664968	664968	1051	Tmem238	transmembrane protein 238	1.36339	4.05105	13.9677	1.02e-11	1.25e-10	17.0402	KO-WT
17427	17427	1807	Mns1	meiosis-specific nuclear structural protein 1	-1.90102	3.07853	-13.9689	1.01e-11	1.25e-10	17.0399	KO-WT
72465	72465	2965	Zfp131	zinc finger protein 131	0.799302	7.13388	14.2772	6.83e-12	8.97e-11	17.0315	KO-WT
15270	15270	1363	H2afx	H2A histone family, member X	-0.802366	6.55362	-14.2283	7.26e-12	9.44e-11	17.0288	KO-WT
103098	103098	3644	Slc6a15	solute carrier family 6 (neurotransmitter transporter), member 15	0.865097	5.70336	14.1483	8.05e-12	1.03e-10	17.0281	KO-WT
233532	233532	11129	Rsf1	remodeling and spacing factor 1	0.7296	7.00217	14.2625	6.95e-12	9.08e-11	17.0238	KO-WT
223775	223775	2419	Pim3	proviral integration site 3	0.652741	7.55889	14.2965	6.66e-12	8.8e-11	17.0193	KO-WT
56455	56455	2021	Dynll1	dynein light chain LC8-type 1	-0.746249	6.52508	-14.2191	7.35e-12	9.52e-11	17.0189	KO-WT
233490	233490	4941	Crebzf	CREB/ATF bZIP transcription factor	0.651874	7.37622	14.2782	6.82e-12	8.97e-11	17.0108	KO-WT
20893	20893	3113	Bhlhe40	basic helix-loop-helix family, member e40	-2.861	2.01351	-14.3386	6.31e-12	8.41e-11	16.9915	KO-WT
621976	621976	7170	Tmem170b	transmembrane protein 170B	1.13786	4.44906	13.9674	1.02e-11	1.25e-10	16.9866	KO-WT
19414	19414	4118	Rasa3	RAS p21 protein activator 3	-0.732538	6.84574	-14.2197	7.34e-12	9.52e-11	16.9855	KO-WT
214150	214150	7635	Ago3	argonaute RISC catalytic subunit 3	1.01639	5.20503	14.0532	9.09e-12	1.14e-10	16.9817	KO-WT
74493	74493	6481	Tnks2	tankyrase, TRF1-interacting ankyrin-related ADP-ribose polymerase 2	0.568788	9.12694	14.3458	6.26e-12	8.34e-11	16.97	KO-WT
16400	16400	4853	Itga3	integrin alpha 3	-0.664959	7.51021	-14.2456	7.1e-12	9.26e-11	16.9578	KO-WT
330171	330171	3098	Kctd10	potassium channel tetramerisation domain containing 10	-0.906552	6.3006	-14.1494	8.03e-12	1.03e-10	16.9568	KO-WT
105689	105689	15233	Mycbp2	MYC binding protein 2	0.655555	8.29326	14.2918	6.7e-12	8.84e-11	16.9555	KO-WT
353211	353211	12512	Prune2	prune homolog 2	-0.669456	8.15871	-14.281	6.79e-12	8.95e-11	16.953	KO-WT
72749	72749	4207	Tonsl	tonsoku-like, DNA repair protein	-1.45538	3.92585	-13.8739	1.15e-11	1.39e-10	16.9358	KO-WT
14793	14793	1488	Cdca3	cell division cycle associated 3	-0.950833	4.93927	-13.977	1e-11	1.24e-10	16.9286	KO-WT
216892	216892	3241	Spns2	spinster homolog 2	-2.23028	2.73349	-13.9457	1.04e-11	1.29e-10	16.9223	KO-WT
76559	76559	10173	Atg2b	autophagy related 2B	0.680633	7.11327	14.1885	7.64e-12	9.83e-11	16.9157	KO-WT
68549	68549	5416	Sgol2a	shugoshin-like 2a (S. pombe)	-0.79221	6.20397	-14.1107	8.44e-12	1.07e-10	16.915	KO-WT
77777	77777	1819	Ulbp1	UL16 binding protein 1	-3.96382	1.65386	-14.8061	3.52e-12	5.07e-11	16.912	KO-WT
99633	99633	6052	Adgrl2	adhesion G protein-coupled receptor L2	-7.92796	0.365507	-18.5335	5.47e-14	1.59e-12	16.8981	KO-WT
11837	11837	1360	Rplp0	ribosomal protein, large, P0	0.608072	11.1204	14.3838	5.96e-12	7.98e-11	16.8935	KO-WT
11475	11475	1780	Acta2	actin, alpha 2, smooth muscle, aorta	-5.89832	1.27099	-16.4635	5e-13	9.9e-12	16.8921	KO-WT
100861837	100861837	2794	NA	NA	0.798655	6.10966	14.0861	8.71e-12	1.1e-10	16.8888	KO-WT
100043772	100043772	6546	Zfp850	zinc finger protein 850	1.19769	4.84122	13.9251	1.07e-11	1.31e-10	16.874	KO-WT
217011	217011	1767	Nle1	notchless homolog 1 (Drosophila)	0.79225	5.89938	14.0514	9.11e-12	1.14e-10	16.8708	KO-WT
58184	58184	3266	Cnot9	CCR4-NOT transcription complex, subunit 9	-0.668983	6.63328	-14.0976	8.59e-12	1.09e-10	16.845	KO-WT
20341	20341	1685	Selenbp1	selenium binding protein 1	-3.743	1.53162	-14.7659	3.7e-12	5.28e-11	16.8381	KO-WT
57436	57436	1773	Gabarapl1	gamma-aminobutyric acid (GABA) A receptor-associated protein-like 1	0.787686	6.03002	14.0315	9.35e-12	1.17e-10	16.8266	KO-WT
319594	319594	6190	Hif1an	hypoxia-inducible factor 1, alpha subunit inhibitor	0.70638	6.56179	14.0756	8.83e-12	1.11e-10	16.8201	KO-WT
12874	12874	9152	Cpd	carboxypeptidase D	-0.662128	7.66124	-14.1503	8.02e-12	1.03e-10	16.8192	KO-WT
11928	11928	3702	Atp1a1	ATPase, Na+/K+ transporting, alpha 1 polypeptide	0.569542	8.8384	14.2101	7.43e-12	9.59e-11	16.8099	KO-WT
77605	77605	1636	H2afv	H2A histone family, member V	-0.936755	5.40914	-13.9425	1.05e-11	1.29e-10	16.8085	KO-WT
66249	66249	1565	Pno1	partner of NOB1 homolog	0.84481	6.34627	14.0456	9.18e-12	1.15e-10	16.8064	KO-WT
18538	18538	1260	Pcna	proliferating cell nuclear antigen	-0.632433	7.11441	-14.0983	8.58e-12	1.09e-10	16.7976	KO-WT
271457	271457	2364	Rab5a	RAB5A, member RAS oncogene family	0.819924	6.66513	14.0579	9.04e-12	1.14e-10	16.7869	KO-WT
13555	13555	2460	E2f1	E2F transcription factor 1	-0.979894	4.89249	-13.8616	1.17e-11	1.41e-10	16.7837	KO-WT
53413	53413	3344	Exoc7	exocyst complex component 7	-1.11657	5.05332	-13.8741	1.15e-11	1.39e-10	16.7794	KO-WT
15979	15979	2099	Ifngr1	interferon gamma receptor 1	-0.9025	5.04593	-13.8741	1.15e-11	1.39e-10	16.7736	KO-WT
12466	12466	2060	Cct6a	chaperonin containing Tcp1, subunit 6a (zeta)	0.532171	8.97993	14.1882	7.64e-12	9.83e-11	16.7715	KO-WT
235036	235036	1671	Ppan	peter pan homolog (Drosophila)	0.693444	7.13124	14.0733	8.86e-12	1.12e-10	16.7612	KO-WT
20088	20088	875	Rps24	ribosomal protein S24	0.598085	8.74933	14.1675	7.85e-12	1.01e-10	16.7594	KO-WT
18648	18648	1832	Pgam1	phosphoglycerate mutase 1	-0.648577	8.05425	-14.1277	8.26e-12	1.05e-10	16.7578	KO-WT
212728	212728	5060	Tarbp1	TAR RNA binding protein 1	0.756357	6.25479	13.9853	9.92e-12	1.23e-10	16.7356	KO-WT
70599	70599	5095	Ssfa2	sperm specific antigen 2	0.700245	6.30527	13.989	9.88e-12	1.23e-10	16.7337	KO-WT
319581	319581	3176	Xkr5	X-linked Kx blood group related 5	-2.19342	2.93658	-13.7532	1.34e-11	1.59e-10	16.7314	KO-WT
217379	217379	2511	Ubxn2a	UBX domain protein 2A	0.880952	5.71264	13.9227	1.08e-11	1.32e-10	16.7275	KO-WT
14238	14238	2366	Foxf2	forkhead box F2	0.907616	5.0359	13.8374	1.2e-11	1.44e-10	16.7189	KO-WT
77590	77590	4265	Chst15	carbohydrate (N-acetylgalactosamine 4-sulfate 6-O) sulfotransferase 15	-1.32963	4.23341	-13.7268	1.39e-11	1.63e-10	16.7096	KO-WT
269356	269356	3201	Slc4a11	solute carrier family 4, sodium bicarbonate transporter-like, member 11	1.52157	3.71806	13.6922	1.45e-11	1.69e-10	16.7077	KO-WT
212153	212153	3643	Ccdc191	coiled-coil domain containing 191	-1.18958	4.28515	-13.727	1.39e-11	1.63e-10	16.6992	KO-WT
73192	73192	5989	Xpot	exportin, tRNA (nuclear export receptor for tRNAs)	0.542936	8.64826	14.1105	8.44e-12	1.07e-10	16.6903	KO-WT
12778	12778	2579	Ackr3	atypical chemokine receptor 3	-4.28555	1.3649	-14.9744	2.86e-12	4.28e-11	16.6825	KO-WT
209707	209707	9991	Lcorl	ligand dependent nuclear receptor corepressor-like	0.981109	5.72706	13.8793	1.14e-11	1.38e-10	16.6695	KO-WT
23854	23854	4107	Def8	differentially expressed in FDCP 8	-0.882677	5.23557	-13.8126	1.24e-11	1.48e-10	16.6605	KO-WT
17754	17754	11912	Map1a	microtubule-associated protein 1 A	-4.03306	2.01834	-14.3031	6.6e-12	8.74e-11	16.6569	KO-WT
19951	19951	504	Rpl32	ribosomal protein L32	0.609313	9.69308	14.1356	8.18e-12	1.04e-10	16.6552	KO-WT
106248	106248	2829	Qtrtd1	queuine tRNA-ribosyltransferase domain containing 1	0.769847	6.35781	13.9283	1.07e-11	1.31e-10	16.6471	KO-WT
52683	52683	3315	Ncaph2	non-SMC condensin II complex, subunit H2	-0.670901	7.24716	-13.9873	9.9e-12	1.23e-10	16.6376	KO-WT
227634	227634	7978	Camsap1	calmodulin regulated spectrin-associated protein 1	0.688143	6.83147	13.9568	1.03e-11	1.27e-10	16.6337	KO-WT
16649	16649	3726	Kpna4	karyopherin (importin) alpha 4	0.682006	7.25776	13.982	9.97e-12	1.24e-10	16.6278	KO-WT
74340	74340	5385	Ahcyl2	S-adenosylhomocysteine hydrolase-like 2	0.752465	5.91901	13.8699	1.15e-11	1.39e-10	16.6249	KO-WT
13849	13849	1665	Ephx1	epoxide hydrolase 1, microsomal	-0.862259	5.76702	-13.8461	1.19e-11	1.43e-10	16.6232	KO-WT
21934	21934	5022	Tnfrsf11a	tumor necrosis factor receptor superfamily, member 11a, NFKB activator	-2.26958	2.60471	-13.7259	1.39e-11	1.63e-10	16.6145	KO-WT
328108	328108	6434	Fam179b	family with sequence similarity 179, member B	0.733602	7.29299	13.9711	1.01e-11	1.25e-10	16.6102	KO-WT
215160	215160	4171	Rhbdd2	rhomboid domain containing 2	-1.12707	4.49269	-13.6787	1.48e-11	1.72e-10	16.6053	KO-WT
21810	21810	2678	Tgfbi	transforming growth factor, beta induced	-2.79289	2.39884	-13.8251	1.22e-11	1.46e-10	16.6014	KO-WT
72297	72297	2103	B3gnt3	UDP-GlcNAc:betaGal beta-1,3-N-acetylglucosaminyltransferase 3	-1.39407	3.83538	-13.6075	1.63e-11	1.87e-10	16.5905	KO-WT
105171	105171	4089	Arrdc3	arrestin domain containing 3	0.786165	6.49497	13.8973	1.11e-11	1.35e-10	16.59	KO-WT
56419	56419	3516	Diaph3	diaphanous related formin 3	-0.919219	5.95747	-13.8348	1.21e-11	1.45e-10	16.5828	KO-WT
15245	15245	9078	Hhip	Hedgehog-interacting protein	-1.73842	3.7124	-13.5857	1.67e-11	1.91e-10	16.5734	KO-WT
67296	67296	2154	Socs4	suppressor of cytokine signaling 4	0.831967	5.35863	13.7671	1.32e-11	1.56e-10	16.5716	KO-WT
74030	74030	4657	Rin2	Ras and Rab interactor 2	-2.12479	3.05506	-13.6071	1.63e-11	1.87e-10	16.5695	KO-WT
76380	76380	3753	Cep112	centrosomal protein 112	-3.14706	1.86153	-14.098	8.58e-12	1.09e-10	16.566	KO-WT
71914	71914	3751	Antxr2	anthrax toxin receptor 2	0.569442	7.92943	13.97	1.01e-11	1.25e-10	16.5547	KO-WT
13664	13664	2879	Eif1a	eukaryotic translation initiation factor 1A	0.645752	8.22451	13.9863	9.91e-12	1.23e-10	16.5544	KO-WT
20238	20238	10608	Atxn1	ataxin 1	0.798018	5.57311	13.7732	1.31e-11	1.55e-10	16.546	KO-WT
17865	17865	3702	Mybl2	myeloblastosis oncogene-like 2	-0.913173	5.18262	-13.7197	1.4e-11	1.64e-10	16.545	KO-WT
230872	230872	6680	Crocc	ciliary rootlet coiled-coil, rootletin	-1.46808	4.11298	-13.5867	1.67e-11	1.91e-10	16.5403	KO-WT
78697	78697	3309	Pus7	pseudouridylate synthase 7	0.62264	7.42512	13.9223	1.08e-11	1.32e-10	16.5328	KO-WT
52679	52679	5476	E2f7	E2F transcription factor 7	-1.14557	4.33983	-13.6072	1.63e-11	1.87e-10	16.5311	KO-WT
68607	68607	1367	Serhl	serine hydrolase-like	-1.59363	3.31936	-13.5495	1.76e-11	1.99e-10	16.5284	KO-WT
93681	93681	8900	Zkscan8	zinc finger with KRAB and SCAN domains 8	-0.842362	5.51844	-13.7421	1.36e-11	1.61e-10	16.5202	KO-WT
67452	67452	4406	Pnpla8	patatin-like phospholipase domain containing 8	0.756473	6.53955	13.8397	1.2e-11	1.44e-10	16.5071	KO-WT
67708	67708	4420	Pcnx4	pecanex homolog 4	0.731137	5.93836	13.7762	1.3e-11	1.55e-10	16.4957	KO-WT
68018	68018	5363	Col4a3bp	collagen, type IV, alpha 3 (Goodpasture antigen) binding protein	0.759191	6.23463	13.804	1.26e-11	1.49e-10	16.4947	KO-WT
76524	76524	2136	Cln6	ceroid-lipofuscinosis, neuronal 6	-1.06912	4.54853	-13.6024	1.64e-11	1.88e-10	16.4922	KO-WT
320452	320452	2361	P4ha3	procollagen-proline, 2-oxoglutarate 4-dioxygenase (proline 4-hydroxylase), alpha polypeptide III	-3.18508	2.04565	-13.9207	1.08e-11	1.32e-10	16.4794	KO-WT
12321	12321	3410	Calu	calumenin	-0.536317	9.52195	-13.9948	9.8e-12	1.22e-10	16.4785	KO-WT
230857	230857	4816	Ece1	endothelin converting enzyme 1	-2.61285	2.57265	-13.6488	1.54e-11	1.78e-10	16.4782	KO-WT
665825	665825	870	Gm7809	predicted gene 7809	-0.864907	5.74333	-13.7288	1.39e-11	1.63e-10	16.4688	KO-WT
19038	19038	1286	Ppic	peptidylprolyl isomerase C	-0.640284	7.15403	-13.8486	1.18e-11	1.43e-10	16.4594	KO-WT
240396	240396	4080	Mex3c	mex3 RNA binding family member C	0.668835	6.80167	13.8243	1.22e-11	1.46e-10	16.4582	KO-WT
69749	69749	433	Epb41l4aos	erythrocyte membrane protein band 4.1 like 4a, opposite strand	1.11794	4.70337	13.5975	1.65e-11	1.89e-10	16.4551	KO-WT
68241	68241	816	Fam195a	family with sequence similarity 195, member A	1.08398	4.2896	13.5488	1.76e-11	1.99e-10	16.4501	KO-WT
22184	22184	5996	Zrsr2	zinc finger (CCCH type), RNA binding motif and serine/arginine rich 2	0.814591	5.87102	13.7339	1.38e-11	1.62e-10	16.4493	KO-WT
17768	17768	2070	Mthfd2	methylenetetrahydrofolate dehydrogenase (NAD+ dependent), methenyltetrahydrofolate cyclohydrolase	0.546542	8.53011	13.9159	1.09e-11	1.32e-10	16.4376	KO-WT
20135	20135	2180	Rrm2	ribonucleotide reductase M2	-0.67863	7.07865	-13.826	1.22e-11	1.46e-10	16.4362	KO-WT
21778	21778	4317	Tex9	testis expressed gene 9	-1.36063	4.1123	-13.5054	1.86e-11	2.1e-10	16.4286	KO-WT
18813	18813	2432	Pa2g4	proliferation-associated 2G4	0.517228	9.19428	13.9418	1.05e-11	1.29e-10	16.428	KO-WT
20403	20403	6216	Itsn2	intersectin 2	0.658177	6.98422	13.814	1.24e-11	1.48e-10	16.4265	KO-WT
228850	228850	8366	Ralgapb	Ral GTPase activating protein, beta subunit (non-catalytic)	0.579062	8.10481	13.8842	1.13e-11	1.37e-10	16.4257	KO-WT
75216	75216	4807	Cep128	centrosomal protein 128	-1.07749	4.50041	-13.5393	1.78e-11	2.01e-10	16.4148	KO-WT
66262	66262	4539	Ing5	inhibitor of growth family, member 5	0.715521	6.17447	13.7322	1.38e-11	1.63e-10	16.4045	KO-WT
72119	72119	4365	Tpx2	TPX2, microtubule-associated	-0.639	7.37238	-13.8223	1.23e-11	1.47e-10	16.404	KO-WT
70285	70285	2614	Rpf1	ribosome production factor 1 homolog	0.785454	6.03599	13.7083	1.42e-11	1.66e-10	16.3914	KO-WT
29808	29808	13931	Mga	MAX gene associated	0.660905	8.1251	13.8567	1.17e-11	1.41e-10	16.3874	KO-WT
19092	19092	4696	Prkg2	protein kinase, cGMP-dependent, type II	0.865548	8.78754	13.8907	1.12e-11	1.36e-10	16.3869	KO-WT
18039	18039	2009	Nefl	neurofilament, light polypeptide	1.25452	3.95077	13.4619	1.97e-11	2.2e-10	16.3779	KO-WT
67099	67099	2666	Mettl21a	methyltransferase like 21A	-1.11624	4.41741	-13.4907	1.9e-11	2.13e-10	16.3621	KO-WT
66244	66244	3722	Nemf	nuclear export mediator factor	0.773884	7.46986	13.7922	1.28e-11	1.52e-10	16.3539	KO-WT
18792	18792	2343	Plau	plasminogen activator, urokinase	-0.680026	6.84044	-13.7431	1.36e-11	1.61e-10	16.3475	KO-WT
100986	100986	12105	Akap9	A kinase (PRKA) anchor protein (yotiao) 9	0.764149	6.80436	13.7384	1.37e-11	1.62e-10	16.3423	KO-WT
15529	15529	3313	Sdc2	syndecan 2	-0.766316	6.34406	-13.6959	1.45e-11	1.69e-10	16.3401	KO-WT
77569	77569	6460	Limch1	LIM and calponin homology domains 1	-1.95935	3.07491	-13.4149	2.1e-11	2.33e-10	16.3296	KO-WT
11630	11630	7416	Aim1	absent in melanoma 1	-1.2552	4.23068	-13.439	2.03e-11	2.26e-10	16.3224	KO-WT
18830	18830	1806	Pltp	phospholipid transfer protein	-1.49489	3.66024	-13.3881	2.18e-11	2.4e-10	16.3103	KO-WT
20382	20382	1903	Srsf2	serine/arginine-rich splicing factor 2	-0.59556	8.34096	-13.8102	1.25e-11	1.48e-10	16.3095	KO-WT
18642	18642	3051	Pfkm	phosphofructokinase, muscle	-0.752916	6.07261	-13.6445	1.55e-11	1.79e-10	16.3048	KO-WT
224697	224697	4070	Adamts10	a disintegrin-like and metallopeptidase (reprolysin type) with thrombospondin type 1 motif, 10	-0.852753	5.4783	-13.572	1.7e-11	1.94e-10	16.296	KO-WT
233802	233802	2656	Thumpd1	THUMP domain containing 1	0.694762	6.96465	13.714	1.41e-11	1.65e-10	16.2929	KO-WT
14735	14735	2325	Gpc4	glypican 4	-7.56121	-0.594024	-17.5289	1.56e-13	3.78e-12	16.286	KO-WT
12826	12826	6615	Col4a1	collagen, type IV, alpha 1	-0.636154	9.52327	-13.8417	1.2e-11	1.44e-10	16.2721	KO-WT
18393	18393	3371	Orc2	origin recognition complex, subunit 2	0.677623	7.41805	13.7288	1.39e-11	1.63e-10	16.2719	KO-WT
192157	192157	7015	Socs7	suppressor of cytokine signaling 7	0.743463	6.15102	13.6319	1.57e-11	1.82e-10	16.2716	KO-WT
23807	23807	3924	Arih2	ariadne RBR E3 ubiquitin protein ligase 2	0.695589	6.48659	13.6579	1.52e-11	1.77e-10	16.2659	KO-WT
243771	243771	3229	Parp12	poly (ADP-ribose) polymerase family, member 12	-1.94089	3.04954	-13.3617	2.26e-11	2.48e-10	16.2583	KO-WT
70420	70420	2184	Arpin	actin-related protein 2/3 complex inhibitor	-0.764761	5.64918	-13.5614	1.73e-11	1.96e-10	16.2524	KO-WT
76900	76900	1475	Ssbp4	single stranded DNA binding protein 4	-0.812988	5.84209	-13.5779	1.69e-11	1.93e-10	16.2475	KO-WT
26886	26886	1239	Cenph	centromere protein H	-1.34055	4.35047	-13.3851	2.19e-11	2.41e-10	16.2365	KO-WT
18569	18569	2556	Pdcd4	programmed cell death 4	0.799559	6.26013	13.6001	1.64e-11	1.88e-10	16.215	KO-WT
224170	224170	5771	Dzip3	DAZ interacting protein 3, zinc finger	-0.825519	5.80046	-13.5452	1.77e-11	1.99e-10	16.2095	KO-WT
654467	654467	1428	Gm10052	heterogeneous nuclear ribonucleoprotein A1 pseudogene	-0.487423	9.99826	-13.8112	1.24e-11	1.48e-10	16.1998	KO-WT
52575	52575	1846	Trmt10c	tRNA methyltransferase 10C	0.826873	5.90656	13.5534	1.75e-11	1.98e-10	16.1989	KO-WT
20442	20442	5784	St3gal1	ST3 beta-galactoside alpha-2,3-sialyltransferase 1	-0.718756	6.41179	-13.5952	1.65e-11	1.89e-10	16.1936	KO-WT
18029	18029	6295	Nfic	nuclear factor I/C	-0.562578	7.95735	-13.7008	1.44e-11	1.68e-10	16.1898	KO-WT
329739	329739	5702	Fam102b	family with sequence similarity 102, member B	-0.71425	7.53231	-13.6663	1.5e-11	1.75e-10	16.1786	KO-WT
22779	22779	9424	Ikzf2	IKAROS family zinc finger 2	-2.04204	2.91255	-13.3114	2.41e-11	2.62e-10	16.1712	KO-WT
22791	22791	2037	Dnajc2	DnaJ heat shock protein family (Hsp40) member C2	0.697867	7.03855	13.6246	1.59e-11	1.84e-10	16.1641	KO-WT
279653	279653	10295	Pcdh19	protocadherin 19	-7.27437	0.0408754	-17.2143	2.18e-13	5e-12	16.1609	KO-WT
117606	117606	4428	Boc	biregional cell adhesion molecule-related/down-regulated by oncogenes (Cdon) binding protein	-2.29894	2.28863	-13.4247	2.07e-11	2.3e-10	16.1393	KO-WT
56695	56695	3501	Pnkd	paroxysmal nonkinesiogenic dyskinesia	-0.999691	4.74749	-13.3615	2.26e-11	2.48e-10	16.1316	KO-WT
56742	56742	1773	Psrc1	proline/serine-rich coiled-coil 1	0.652879	6.55387	13.5502	1.75e-11	1.99e-10	16.1105	KO-WT
13043	13043	3223	Cttn	cortactin	-0.634842	7.40596	-13.6044	1.63e-11	1.88e-10	16.1044	KO-WT
672511	672511	16939	Rnf213	ring finger protein 213	-0.700638	8.10537	-13.6454	1.55e-11	1.79e-10	16.1035	KO-WT
226747	226747	8831	Ahctf1	AT hook containing transcription factor 1	0.546664	8.44137	13.6607	1.52e-11	1.76e-10	16.0973	KO-WT
106585	106585	8991	Ankrd12	ankyrin repeat domain 12	0.899763	5.73863	13.4581	1.98e-11	2.21e-10	16.0939	KO-WT
227059	227059	4961	Slc39a10	solute carrier family 39 (zinc transporter), member 10	0.795852	6.14865	13.4998	1.88e-11	2.11e-10	16.0917	KO-WT
116848	116848	8369	Baz2a	bromodomain adjacent to zinc finger domain, 2A	0.632895	7.41859	13.5967	1.65e-11	1.89e-10	16.0912	KO-WT
18685	18685	3453	Phtf1	putative homeodomain transcription factor 1	-0.80466	5.33993	-13.4061	2.13e-11	2.35e-10	16.0892	KO-WT
22427	22427	6383	Wrn	Werner syndrome RecQ like helicase	-1.02605	4.79099	-13.32	2.39e-11	2.59e-10	16.0686	KO-WT
360216	360216	2127	Zranb1	zinc finger, RAN-binding domain containing 1	0.819426	5.47247	13.4078	2.12e-11	2.35e-10	16.0639	KO-WT
226251	226251	7073	Ablim1	actin-binding LIM protein 1	-5.19246	1.13688	-15.0861	2.5e-12	3.81e-11	16.0589	KO-WT
20720	20720	2055	Serpine2	serine (or cysteine) peptidase inhibitor, clade E, member 2	-7.19152	-0.244332	-17.0732	2.54e-13	5.7e-12	16.0519	KO-WT
236733	236733	3464	Usp11	ubiquitin specific peptidase 11	0.783783	5.89316	13.4438	2.02e-11	2.25e-10	16.0494	KO-WT
13196	13196	4582	Asap1	ArfGAP with SH3 domain, ankyrin repeat and PH domain1	-0.575327	7.87629	-13.5842	1.68e-11	1.91e-10	16.0367	KO-WT
18720	18720	2536	Pip5k1a	phosphatidylinositol-4-phosphate 5-kinase, type 1 alpha	0.736062	6.44977	13.4833	1.92e-11	2.15e-10	16.0311	KO-WT
12028	12028	869	Bax	BCL2-associated X protein	0.64657	7.48467	13.5481	1.76e-11	1.99e-10	16.0187	KO-WT
14066	14066	1876	F3	coagulation factor III	0.899404	5.13377	13.3299	2.35e-11	2.57e-10	16.0132	KO-WT
17121	17121	1299	Mxd3	Max dimerization protein 3	-2.49881	2.23421	-13.3585	2.27e-11	2.49e-10	16.0121	KO-WT
232539	232539	6571	Klhl42	kelch-like 42	0.701356	6.47873	13.4595	1.98e-11	2.21e-10	15.9947	KO-WT
12387	12387	3623	Ctnnb1	catenin (cadherin associated protein), beta 1	-0.511495	9.1996	-13.6163	1.61e-11	1.85e-10	15.9855	KO-WT
68524	68524	7589	Wipf2	WAS/WASL interacting protein family, member 2	0.740271	5.84921	13.3927	2.16e-11	2.39e-10	15.9844	KO-WT
15931	15931	4973	Ids	iduronate 2-sulfatase	-1.15256	4.6224	-13.2325	2.69e-11	2.87e-10	15.9797	KO-WT
23857	23857	3739	Dmtf1	cyclin D binding myb-like transcription factor 1	0.648942	6.78745	13.4688	1.96e-11	2.19e-10	15.974	KO-WT
67155	67155	6086	Smarca2	SWI/SNF related, matrix associated, actin dependent regulator of chromatin, subfamily a, member 2	-1.4961	3.35247	-13.1308	3.08e-11	3.23e-10	15.9733	KO-WT
66181	66181	695	Nop10	NOP10 ribonucleoprotein	0.821578	5.89652	13.3843	2.19e-11	2.41e-10	15.9674	KO-WT
19108	19108	3216	Prkx	protein kinase, X-linked	0.947122	4.91681	13.2661	2.57e-11	2.76e-10	15.9625	KO-WT
213211	213211	2271	Rnf26	ring finger protein 26	-0.833177	5.48462	-13.3228	2.38e-11	2.59e-10	15.9519	KO-WT
54381	54381	2013	Cpq	carboxypeptidase Q	-0.933402	4.87654	-13.2406	2.66e-11	2.84e-10	15.9417	KO-WT
72344	72344	5609	Usp36	ubiquitin specific peptidase 36	0.647069	7.59584	13.4939	1.89e-11	2.12e-10	15.9345	KO-WT
57896	57896	1749	Krcc1	lysine-rich coiled-coil 1	-0.93848	5.92296	-13.3518	2.29e-11	2.5e-10	15.9283	KO-WT
223920	223920	2126	Soat2	sterol O-acyltransferase 2	1.11948	4.23541	13.1555	2.98e-11	3.14e-10	15.9224	KO-WT
68493	68493	3632	Ndufaf4	NADH dehydrogenase (ubiquinone) 1 alpha subcomplex, assembly factor 4	0.972297	4.97613	13.2356	2.67e-11	2.86e-10	15.9106	KO-WT
319719	319719	4793	Simc1	SUMO-interacting motifs containing 1	0.683354	6.31597	13.373	2.22e-11	2.45e-10	15.894	KO-WT
12862	12862	659	Cox6a2	cytochrome c oxidase subunit VIa polypeptide 2	2.37223	2.5183	13.1568	2.98e-11	3.14e-10	15.8902	KO-WT
15902	15902	1272	Id2	inhibitor of DNA binding 2	-2.07905	2.46111	-13.1618	2.96e-11	3.12e-10	15.8841	KO-WT
16177	16177	5035	Il1r1	interleukin 1 receptor, type I	-0.627434	7.16784	-13.4215	2.08e-11	2.31e-10	15.8739	KO-WT
67285	67285	1884	Cwc27	CWC27 spliceosome-associated protein	0.978746	4.93104	13.1919	2.84e-11	3.02e-10	15.8578	KO-WT
231507	231507	696	Plac8	placenta-specific 8	-6.86498	-1.47044	-17.1323	2.38e-13	5.41e-12	15.8555	KO-WT
72050	72050	2324	Kdelc1	KDEL (Lys-Asp-Glu-Leu) containing 1	0.660194	6.46287	13.353	2.28e-11	2.5e-10	15.8486	KO-WT
19106	19106	4326	Eif2ak2	eukaryotic translation initiation factor 2-alpha kinase 2	-0.854822	5.29166	-13.2244	2.71e-11	2.9e-10	15.8473	KO-WT
171580	171580	3563	Mical1	microtubule associated monooxygenase, calponin and LIM domain containing 1	-2.14122	2.71021	-13.0863	3.28e-11	3.41e-10	15.8401	KO-WT
13052	13052	6113	Cxadr	coxsackie virus and adenovirus receptor	1.00118	5.04994	13.1866	2.86e-11	3.03e-10	15.831	KO-WT
228608	228608	2262	Smox	spermine oxidase	0.736339	6.06176	13.2938	2.47e-11	2.67e-10	15.8173	KO-WT
12009	12009	3578	Cep131	centrosomal protein 131	-1.19898	4.02478	-13.0514	3.44e-11	3.55e-10	15.8152	KO-WT
11881	11881	3989	Arsb	arylsulfatase B	-1.20914	4.02085	-13.0489	3.45e-11	3.55e-10	15.8128	KO-WT
210297	210297	3616	Lrch2	leucine-rich repeats and calponin homology (CH) domain containing 2	-6.92075	-1.43759	-17.0248	2.68e-13	5.99e-12	15.8122	KO-WT
382207	382207	2472	Jade3	jade family PHD finger 3	1.19709	4.22036	13.0726	3.34e-11	3.47e-10	15.8116	KO-WT
56745	56745	4519	C1qtnf1	C1q and tumor necrosis factor related protein 1	-3.09926	1.70536	-13.4957	1.89e-11	2.12e-10	15.8082	KO-WT
66385	66385	3653	Ppp1r7	protein phosphatase 1, regulatory (inhibitor) subunit 7	-0.912143	5.80412	-13.2466	2.63e-11	2.83e-10	15.799	KO-WT
73674	73674	2612	Wdr75	WD repeat domain 75	0.580884	7.50923	13.3874	2.18e-11	2.41e-10	15.7942	KO-WT
16421	16421	2674	Itgb7	integrin beta 7	0.56296	8.41184	13.438	2.04e-11	2.26e-10	15.7927	KO-WT
69071	69071	1333	Tmem97	transmembrane protein 97	0.784848	5.90311	13.2525	2.61e-11	2.81e-10	15.7829	KO-WT
15357	15357	4430	Hmgcr	3-hydroxy-3-methylglutaryl-Coenzyme A reductase	0.66979	6.10533	13.2717	2.55e-11	2.75e-10	15.7796	KO-WT
432572	432572	6676	Specc1	sperm antigen with calponin homology and coiled-coil domains 1	-0.923669	4.95274	-13.1301	3.09e-11	3.23e-10	15.7749	KO-WT
12589	12589	2950	Ift81	intraflagellar transport 81	-0.844788	5.29305	-13.1671	2.93e-11	3.1e-10	15.7669	KO-WT
17134	17134	1639	Mafg	v-maf musculoaponeurotic fibrosarcoma oncogene family, protein G (avian)	0.743981	6.44284	13.2889	2.49e-11	2.69e-10	15.7626	KO-WT
77987	77987	7477	Ascc3	activating signal cointegrator 1 complex subunit 3	0.70464	6.74905	13.3099	2.42e-11	2.62e-10	15.758	KO-WT
53356	53356	1068	Eif3g	eukaryotic translation initiation factor 3, subunit G	0.650323	7.44673	13.3547	2.28e-11	2.5e-10	15.7545	KO-WT
68364	68364	4636	0610030E20Rik	RIKEN cDNA 0610030E20 gene	0.682162	6.06731	13.2465	2.64e-11	2.83e-10	15.7496	KO-WT
75475	75475	3970	Oplah	5-oxoprolinase (ATP-hydrolysing)	-0.833447	6.12571	-13.2458	2.64e-11	2.83e-10	15.7496	KO-WT
209086	209086	5329	Samd9l	sterile alpha motif domain containing 9-like	-1.71504	3.07604	-12.9693	3.85e-11	3.89e-10	15.7466	KO-WT
214627	214627	4624	Papd5	PAP associated domain containing 5	0.674868	6.92595	13.3141	2.41e-11	2.61e-10	15.7459	KO-WT
54604	54604	12139	Pcnx	pecanex homolog (Drosophila)	0.75607	6.70099	13.2968	2.46e-11	2.66e-10	15.7452	KO-WT
67378	67378	2947	Bbs2	Bardet-Biedl syndrome 2 (human)	-1.46547	3.71903	-12.9713	3.83e-11	3.89e-10	15.7406	KO-WT
67689	67689	1832	Aldh3b1	aldehyde dehydrogenase 3 family, member B1	-2.3455	2.45478	-13.0653	3.37e-11	3.5e-10	15.7361	KO-WT
22433	22433	1800	Xbp1	X-box binding protein 1	0.628472	7.19745	13.3215	2.38e-11	2.59e-10	15.7304	KO-WT
218914	218914	4585	Wapl	WAPL cohesin release factor	0.608388	7.80704	13.3578	2.27e-11	2.49e-10	15.728	KO-WT
17708	17708	1545	COX1	cytochrome c oxidase subunit I	0.633606	13.342	13.6121	1.62e-11	1.86e-10	15.7265	KO-WT
73251	73251	7356	Setd7	SET domain containing (lysine methyltransferase) 7	0.678804	7.07566	13.3083	2.42e-11	2.62e-10	15.7235	KO-WT
353237	353237	5422	Pcdhac2	protocadherin alpha subfamily C, 2	-6.67131	-1.56191	-16.9762	2.83e-13	6.25e-12	15.7215	KO-WT
67738	67738	1728	Ppid	peptidylprolyl isomerase D (cyclophilin D)	0.714576	7.63639	13.3386	2.33e-11	2.54e-10	15.716	KO-WT
235527	235527	3259	Plscr4	phospholipid scramblase 4	-1.65811	3.13724	-12.9421	3.99e-11	4.02e-10	15.7139	KO-WT
14977	14977	2393	Slc39a7	solute carrier family 39 (zinc transporter), member 7	0.586675	8.05196	13.3499	2.29e-11	2.5e-10	15.6971	KO-WT
14789	14789	2779	P3h3	prolyl 3-hydroxylase 3	-0.899978	5.42185	-13.1261	3.1e-11	3.24e-10	15.6899	KO-WT
30059	30059	666	Timm10	translocase of inner mitochondrial membrane 10	1.06683	4.64119	13.034	3.52e-11	3.62e-10	15.6888	KO-WT
14536	14536	6308	Nr6a1	nuclear receptor subfamily 6, group A, member 1	1.04591	4.33702	12.9866	3.75e-11	3.82e-10	15.6707	KO-WT
72729	72729	3138	Cdc42se2	CDC42 small effector 2	0.703502	6.23555	13.1996	2.81e-11	2.99e-10	15.6624	KO-WT
12903	12903	741	Crabp1	cellular retinoic acid binding protein I	-7.68508	0.408634	-16.2992	6.02e-13	1.17e-11	15.6568	KO-WT
216233	216233	2698	Socs2	suppressor of cytokine signaling 2	1.91653	3.10608	12.8983	4.24e-11	4.24e-10	15.6532	KO-WT
16573	16573	6030	Kif5b	kinesin family member 5B	0.605199	8.45442	13.338	2.33e-11	2.54e-10	15.6506	KO-WT
13836	13836	3932	Epha2	Eph receptor A2	0.601345	8.23453	13.3226	2.38e-11	2.59e-10	15.6451	KO-WT
102414	102414	2494	Clk3	CDC-like kinase 3	0.709553	6.25317	13.1854	2.86e-11	3.04e-10	15.6405	KO-WT
209200	209200	5181	Dtx3l	deltex 3-like, E3 ubiquitin ligase	-1.59924	3.13359	-12.8838	4.33e-11	4.31e-10	15.6354	KO-WT
78038	78038	2124	Mccc2	methylcrotonoyl-Coenzyme A carboxylase 2 (beta)	-1.54731	3.33021	-12.8804	4.35e-11	4.32e-10	15.6335	KO-WT
56275	56275	2809	Rbm14	RNA binding motif protein 14	-0.737542	6.05785	-13.1535	2.99e-11	3.14e-10	15.6276	KO-WT
15396	15396	2244	Hoxa11	homeobox A11	-6.59378	-1.60118	-16.843	3.27e-13	6.97e-12	15.6255	KO-WT
14055	14055	4194	Ezh1	enhancer of zeste 1 polycomb repressive complex 2 subunit	0.785877	5.4986	13.0899	3.26e-11	3.4e-10	15.6167	KO-WT
29811	29811	2157	Ndrg2	N-myc downstream regulated gene 2	-1.24214	4.13966	-12.9177	4.13e-11	4.15e-10	15.6166	KO-WT
19822	19822	2936	Rnf4	ring finger protein 4	0.563363	7.42936	13.2541	2.61e-11	2.81e-10	15.6152	KO-WT
24014	24014	4758	Rnasel	ribonuclease L (2', 5'-oligoisoadenylate synthetase-dependent)	-2.13978	2.75974	-12.9058	4.2e-11	4.21e-10	15.6113	KO-WT
57439	57439	3169	Tmem183a	transmembrane protein 183A	0.614637	6.98187	13.211	2.76e-11	2.94e-10	15.5959	KO-WT
268903	268903	4529	Nrip1	nuclear receptor interacting protein 1	0.797615	5.77576	13.1008	3.21e-11	3.35e-10	15.5892	KO-WT
21771	21771	2249	Utp4	UTP4 small subunit processome component	0.614631	7.45664	13.229	2.7e-11	2.88e-10	15.5778	KO-WT
53945	53945	3380	Slc40a1	solute carrier family 40 (iron-regulated transporter), member 1	2.6465	1.79231	13.1443	3.03e-11	3.18e-10	15.5762	KO-WT
100039571	100039571	514	Gm10335	ribosomal protein L23A pseudogene	0.647763	8.0315	13.2475	2.63e-11	2.83e-10	15.5559	KO-WT
192216	192216	4082	Tmem47	transmembrane protein 47	-7.14549	-0.801412	-16.3297	5.81e-13	1.13e-11	15.5449	KO-WT
68142	68142	6296	Ino80	INO80 complex subunit	0.606258	7.00902	13.1734	2.91e-11	3.07e-10	15.5405	KO-WT
245866	245866	2124	Ift52	intraflagellar transport 52	-0.875981	5.07362	-12.9764	3.81e-11	3.86e-10	15.5369	KO-WT
235559	235559	5112	Topbp1	topoisomerase (DNA) II binding protein 1	-0.547989	7.92122	-13.2259	2.71e-11	2.89e-10	15.5354	KO-WT
319953	319953	2074	Ttll1	tubulin tyrosine ligase-like 1	-1.63781	3.27792	-12.8086	4.8e-11	4.72e-10	15.5353	KO-WT
74200	74200	2999	2810403A07Rik	RIKEN cDNA 2810403A07 gene	0.712961	6.63018	13.1417	3.04e-11	3.19e-10	15.535	KO-WT
70231	70231	2484	Gorasp2	golgi reassembly stacking protein 2	0.61053	7.16627	13.1772	2.89e-11	3.07e-10	15.5311	KO-WT
12830	12830	6503	Col4a5	collagen, type IV, alpha 5	-7.34243	-0.696377	-16.2597	6.29e-13	1.21e-11	15.5291	KO-WT
268465	268465	2228	Eme1	essential meiotic structure-specific endonuclease 1	-1.66606	3.33037	-12.8004	4.86e-11	4.77e-10	15.524	KO-WT
217463	217463	6226	Snx13	sorting nexin 13	0.780796	5.93604	13.0712	3.34e-11	3.47e-10	15.5237	KO-WT
56150	56150	1725	Mad2l1	MAD2 mitotic arrest deficient-like 1	-0.752011	6.38654	-13.1075	3.18e-11	3.32e-10	15.5201	KO-WT
407821	407821	6306	Znrf3	zinc and ring finger 3	0.738319	5.54727	13.0253	3.56e-11	3.65e-10	15.5171	KO-WT
20530	20530	1824	Slc31a2	solute carrier family 31, member 2	-1.56707	3.42754	-12.7777	5.01e-11	4.91e-10	15.4904	KO-WT
24067	24067	4264	Srp54a	signal recognition particle 54A	0.619389	7.08189	13.1374	3.06e-11	3.2e-10	15.4831	KO-WT
27981	27981	1415	Rsrp1	arginine/serine rich protein 1	-0.657589	6.31501	-13.0624	3.38e-11	3.51e-10	15.4635	KO-WT
13200	13200	2095	Ddost	dolichyl-di-phosphooligosaccharide-protein glycotransferase	-0.581027	7.51696	-13.1437	3.03e-11	3.18e-10	15.4538	KO-WT
52686	52686	2619	Mettl2	methyltransferase like 2	0.648175	6.27888	13.0453	3.46e-11	3.57e-10	15.4391	KO-WT
233871	233871	3718	Atxn2l	ataxin 2-like	0.525871	8.36037	13.1824	2.87e-11	3.05e-10	15.4391	KO-WT
268515	268515	10727	Bahcc1	BAH domain and coiled-coil containing 1	-0.686931	6.91038	-13.0833	3.29e-11	3.42e-10	15.4262	KO-WT
67630	67630	6997	Samd8	sterile alpha motif domain containing 8	0.792733	5.94074	12.9968	3.7e-11	3.77e-10	15.4181	KO-WT
227700	227700	1725	Sh3glb2	SH3-domain GRB2-like endophilin B2	-0.98285	4.9035	-12.8591	4.48e-11	4.43e-10	15.4036	KO-WT
70350	70350	1855	Basp1	brain abundant, membrane attached signal protein 1	-6.92773	-0.377783	-16.0315	8.17e-13	1.5e-11	15.3991	KO-WT
19158	19158	2527	Cyth2	cytohesin 2	0.666389	6.25289	13.0065	3.65e-11	3.73e-10	15.3876	KO-WT
12394	12394	7369	Runx1	runt related transcription factor 1	0.637699	6.8309	13.0508	3.44e-11	3.55e-10	15.385	KO-WT
80904	80904	1944	Dtx3	deltex 3, E3 ubiquitin ligase	0.660073	6.50514	13.022	3.58e-11	3.67e-10	15.3792	KO-WT
216616	216616	2036	Efemp1	epidermal growth factor-containing fibulin-like extracellular matrix protein 1	-7.87279	-0.0264865	-15.875	9.79e-13	1.75e-11	15.3683	KO-WT
106894	106894	5199	Hmgxb3	HMG box domain containing 3	0.706705	6.38659	13.0021	3.68e-11	3.75e-10	15.3653	KO-WT
98221	98221	1230	Eif3m	eukaryotic translation initiation factor 3, subunit M	0.676307	6.81749	13.0329	3.52e-11	3.62e-10	15.3614	KO-WT
16798	16798	7215	Lats1	large tumor suppressor	0.699887	7.07681	13.0504	3.44e-11	3.55e-10	15.3609	KO-WT
235587	235587	2633	Parp3	poly (ADP-ribose) polymerase family, member 3	-0.905995	5.18316	-12.8614	4.46e-11	4.43e-10	15.3563	KO-WT
382066	382066	3408	Prdm10	PR domain containing 10	1.18956	4.0099	12.7257	5.39e-11	5.23e-10	15.3549	KO-WT
22213	22213	1982	Ube2g2	ubiquitin-conjugating enzyme E2G 2	0.696297	5.97607	12.9559	3.92e-11	3.96e-10	15.3534	KO-WT
212531	212531	3501	Sh3bgrl2	SH3 domain binding glutamic acid-rich protein like 2	0.620774	7.79136	13.089	3.26e-11	3.4e-10	15.352	KO-WT
234595	234595	3282	Slc38a7	solute carrier family 38, member 7	0.808618	5.67851	12.9203	4.11e-11	4.14e-10	15.3488	KO-WT
15364	15364	4176	Hmga2	high mobility group AT-hook 2	0.625895	9.68905	13.1765	2.9e-11	3.07e-10	15.341	KO-WT
18968	18968	5347	Pola1	polymerase (DNA directed), alpha 1	-0.669049	6.77715	-13.0084	3.64e-11	3.73e-10	15.3339	KO-WT
71978	71978	4037	Ppp2r2a	protein phosphatase 2, regulatory subunit B, alpha	0.65777	7.37959	13.0495	3.44e-11	3.55e-10	15.3316	KO-WT
100862191	100862191	986	NA	NA	0.794441	5.8169	12.9199	4.12e-11	4.14e-10	15.327	KO-WT
210973	210973	3868	Kbtbd2	kelch repeat and BTB (POZ) domain containing 2	0.653306	6.61419	12.9927	3.72e-11	3.79e-10	15.3255	KO-WT
226470	226470	8362	Zbtb41	zinc finger and BTB domain containing 41	0.829557	6.3768	12.9709	3.84e-11	3.89e-10	15.324	KO-WT
70762	70762	4199	Dclk2	doublecortin-like kinase 2	0.976993	5.14966	12.8385	4.61e-11	4.54e-10	15.3233	KO-WT
54189	54189	5423	Rabep1	rabaptin, RAB GTPase binding effector protein 1	0.64695	7.51318	13.0503	3.44e-11	3.55e-10	15.3209	KO-WT
56361	56361	1887	Pus1	pseudouridine synthase 1	0.754401	6.21781	12.9467	3.97e-11	4.01e-10	15.3085	KO-WT
214084	214084	3803	Slc18a2	solute carrier family 18 (vesicular monoamine), member 2	1.17643	4.17898	12.7058	5.54e-11	5.38e-10	15.3027	KO-WT
19192	19192	2620	Psme3	proteaseome (prosome, macropain) activator subunit 3 (PA28 gamma, Ki)	0.57845	7.90233	13.0599	3.4e-11	3.52e-10	15.3013	KO-WT
235505	235505	5867	Cd109	CD109 antigen	-0.584845	8.16336	-13.0659	3.37e-11	3.5e-10	15.2907	KO-WT
19069	19069	2472	Nup88	nucleoporin 88	0.564421	7.73003	13.0349	3.51e-11	3.61e-10	15.2802	KO-WT
19128	19128	3270	Pros1	protein S (alpha)	-0.916312	5.08396	-12.7834	4.97e-11	4.87e-10	15.263	KO-WT
237782	237782	8077	Smcr8	Smith-Magenis syndrome chromosome region, candidate 8 homolog (human)	0.698936	6.6995	12.9507	3.94e-11	3.99e-10	15.257	KO-WT
243219	243219	5838	2900026A02Rik	RIKEN cDNA 2900026A02 gene	-6.69299	-1.55816	-16.1677	6.99e-13	1.32e-11	15.2545	KO-WT
229512	229512	4447	Smg5	Smg-5 homolog, nonsense mediated mRNA decay factor (C. elegans)	0.69838	7.16512	12.9805	3.79e-11	3.85e-10	15.2533	KO-WT
21825	21825	5802	Thbs1	thrombospondin 1	-2.35457	2.39268	-12.6971	5.61e-11	5.44e-10	15.2431	KO-WT
110173	110173	3675	Manba	mannosidase, beta A, lysosomal	-1.12904	4.05233	-12.6432	6.05e-11	5.81e-10	15.2381	KO-WT
66899	66899	3082	Fip1l1	FIP1 like 1 (S. cerevisiae)	0.552139	7.63057	12.9967	3.7e-11	3.77e-10	15.2343	KO-WT
14199	14199	2875	Fhl1	four and a half LIM domains 1	-6.41066	-1.6966	-16.2467	6.39e-13	1.22e-11	15.2259	KO-WT
665155	665155	3286	Srp54b	signal recognition particle 54B	0.662378	6.6001	12.9175	4.13e-11	4.15e-10	15.22	KO-WT
18572	18572	6044	Pdcd11	programmed cell death 11	0.607289	8.26322	13.0171	3.6e-11	3.69e-10	15.2125	KO-WT
56386	56386	5808	B4galt6	UDP-Gal:betaGlcNAc beta 1,4-galactosyltransferase, polypeptide 6	-6.8595	-0.941703	-15.814	1.05e-12	1.84e-11	15.1803	KO-WT
74570	74570	8261	Zkscan1	zinc finger with KRAB and SCAN domains 1	0.700894	6.58783	12.8881	4.3e-11	4.29e-10	15.1797	KO-WT
13115	13115	2421	Cyp27b1	cytochrome P450, family 27, subfamily b, polypeptide 1	2.28578	2.10732	12.6852	5.7e-11	5.51e-10	15.1712	KO-WT
16646	16646	4022	Kpna1	karyopherin (importin) alpha 1	0.733205	6.5946	12.8816	4.34e-11	4.32e-10	15.17	KO-WT
72556	72556	1692	Zfp566	zinc finger protein 566	1.04037	4.36217	12.6345	6.12e-11	5.87e-10	15.1686	KO-WT
17685	17685	3056	Msh2	mutS homolog 2	-0.614782	6.985	-12.9021	4.22e-11	4.22e-10	15.1604	KO-WT
17160	17160	3434	Man2b2	mannosidase 2, alpha B2	-0.996806	4.49457	-12.6344	6.12e-11	5.87e-10	15.1541	KO-WT
104662	104662	3385	Tsr1	TSR1 20S rRNA accumulation	0.590873	7.21277	12.91	4.17e-11	4.19e-10	15.1479	KO-WT
18030	18030	1992	Nfil3	nuclear factor, interleukin 3, regulated	0.70178	6.40478	12.8493	4.54e-11	4.48e-10	15.1452	KO-WT
59028	59028	1803	Rcl1	RNA terminal phosphate cyclase-like 1	0.578979	6.99366	12.8933	4.27e-11	4.26e-10	15.1446	KO-WT
18186	18186	5921	Nrp1	neuropilin 1	0.834676	5.25004	12.7257	5.39e-11	5.23e-10	15.1414	KO-WT
53623	53623	5192	Gria3	glutamate receptor, ionotropic, AMPA3 (alpha 3)	-7.14958	-1.33229	-15.8206	1.04e-12	1.83e-11	15.14	KO-WT
76773	76773	1324	Wdyhv1	WDYHV motif containing 1	-1.13703	4.20858	-12.575	6.66e-11	6.32e-10	15.1189	KO-WT
27060	27060	3304	Tcirg1	T cell, immune regulator 1, ATPase, H+ transporting, lysosomal V0 protein A3	-0.734851	5.90226	-12.7674	5.08e-11	4.96e-10	15.1011	KO-WT
53867	53867	6086	Col5a3	collagen, type V, alpha 3	-2.22039	2.57492	-12.5386	7.01e-11	6.62e-10	15.0843	KO-WT
224907	224907	2304	Dus3l	dihydrouridine synthase 3-like (S. cerevisiae)	0.689511	6.23024	12.7916	4.92e-11	4.82e-10	15.084	KO-WT
319604	319604	6599	Fam168a	family with sequence similarity 168, member A	-0.758163	6.09147	-12.7675	5.08e-11	4.96e-10	15.075	KO-WT
16551	16551	4819	Kif11	kinesin family member 11	-0.70121	7.66937	-12.8847	4.32e-11	4.31e-10	15.0733	KO-WT
26914	26914	2053	H2afy	H2A histone family, member Y	0.551702	7.33315	12.861	4.46e-11	4.43e-10	15.0666	KO-WT
208795	208795	3239	Tmem63a	transmembrane protein 63a	-0.795218	5.88042	-12.7341	5.33e-11	5.18e-10	15.0581	KO-WT
329908	329908	10601	Usp24	ubiquitin specific peptidase 24	0.603801	7.87249	12.8832	4.33e-11	4.31e-10	15.0519	KO-WT
20866	20866	3609	Stim1	stromal interaction molecule 1	-1.44168	3.61088	-12.4725	7.69e-11	7.17e-10	15.0511	KO-WT
20104	20104	1394	Rps6	ribosomal protein S6	0.674961	8.47608	12.9138	4.15e-11	4.17e-10	15.0497	KO-WT
67876	67876	1733	Coq10b	coenzyme Q10B	1.09719	4.28868	12.537	7.02e-11	6.63e-10	15.0425	KO-WT
18174	18174	5637	Slc11a2	solute carrier family 11 (proton-coupled divalent metal ion transporters), member 2	-0.728702	6.10206	-12.7456	5.24e-11	5.11e-10	15.041	KO-WT
14594	14594	3586	Ggta1	glycoprotein galactosyltransferase alpha 1, 3	-0.607726	6.96084	-12.8137	4.77e-11	4.69e-10	15.036	KO-WT
54214	54214	7532	Golga4	golgi autoantigen, golgin subfamily a, 4	0.548385	7.70993	12.8598	4.47e-11	4.43e-10	15.0318	KO-WT
14389	14389	6008	Gab2	growth factor receptor bound protein 2-associated protein 2	1.03833	4.54422	12.5602	6.8e-11	6.44e-10	15.0314	KO-WT
228889	228889	2592	Ddx27	DEAD (Asp-Glu-Ala-Asp) box polypeptide 27	0.552391	7.71405	12.8578	4.48e-11	4.43e-10	15.0286	KO-WT
20091	20091	943	Rps3a1	ribosomal protein S3A1	0.660293	7.86302	12.8524	4.52e-11	4.46e-10	15.0088	KO-WT
59013	59013	2226	Hnrnph1	heterogeneous nuclear ribonucleoprotein H1	-0.583686	9.04835	-12.9054	4.2e-11	4.21e-10	14.9986	KO-WT
14431	14431	944	Gamt	guanidinoacetate methyltransferase	-2.92579	1.64386	-12.7978	4.87e-11	4.79e-10	14.9894	KO-WT
227195	227195	13529	Ino80d	INO80 complex subunit D	0.695078	6.69944	12.7631	5.11e-11	4.99e-10	14.9881	KO-WT
14266	14266	4486	Aff2	AF4/FMR2 family, member 2	-6.43548	-1.15579	-15.635	1.3e-12	2.19e-11	14.9852	KO-WT
78908	78908	7330	Igsf3	immunoglobulin superfamily, member 3	-6.71989	-1.53249	-15.7101	1.19e-12	2.04e-11	14.9826	KO-WT
245631	245631	4810	Mum1l1	melanoma associated antigen (mutated) 1-like 1	-6.53247	-1.10617	-15.5624	1.41e-12	2.34e-11	14.9583	KO-WT
14030	14030	2400	Ewsr1	Ewing sarcoma breakpoint region 1	-0.529579	7.9967	-12.8228	4.71e-11	4.64e-10	14.9563	KO-WT
108912	108912	3932	Cdca2	cell division cycle associated 2	-0.724602	5.68097	-12.6434	6.05e-11	5.81e-10	14.9558	KO-WT
214239	214239	4716	A430105I19Rik	RIKEN cDNA A430105I19 gene	-1.06461	4.67692	-12.5141	7.25e-11	6.82e-10	14.9525	KO-WT
53414	53414	3854	Bysl	bystin-like	0.693729	6.08136	12.6855	5.7e-11	5.51e-10	14.9509	KO-WT
20322	20322	2259	Sord	sorbitol dehydrogenase	-1.50113	3.57781	-12.3933	8.61e-11	7.9e-10	14.9413	KO-WT
231214	231214	5451	Cc2d2a	coiled-coil and C2 domain containing 2A	-1.03768	4.26238	-12.4587	7.85e-11	7.28e-10	14.9405	KO-WT
70686	70686	5107	Dusp16	dual specificity phosphatase 16	0.771028	5.63018	12.6292	6.17e-11	5.91e-10	14.938	KO-WT
17237	17237	3293	Mgrn1	mahogunin, ring finger 1	-0.782025	5.34419	-12.5906	6.51e-11	6.21e-10	14.9364	KO-WT
12815	12815	5605	Col11a2	collagen, type XI, alpha 2	1.89991	2.54665	12.3968	8.57e-11	7.89e-10	14.9161	KO-WT
234740	234740	2887	Tmem231	transmembrane protein 231	-0.996261	4.51268	-12.4709	7.71e-11	7.17e-10	14.9158	KO-WT
21942	21942	2221	Tnfrsf9	tumor necrosis factor receptor superfamily, member 9	-5.49551	0.873799	-14.2646	6.93e-12	9.07e-11	14.8914	KO-WT
15397	15397	1839	Hoxa11os	homeobox A11, opposite strand	-6.51369	-1.64841	-15.6519	1.27e-12	2.16e-11	14.8863	KO-WT
73274	73274	3624	Gpbp1	GC-rich promoter binding protein 1	0.72576	7.82548	12.7521	5.19e-11	5.06e-10	14.8677	KO-WT
216742	216742	6281	Fnip1	folliculin interacting protein 1	0.773035	6.31545	12.6472	6.01e-11	5.79e-10	14.8658	KO-WT
20085	20085	629	Rps19	ribosomal protein S19	0.786938	5.66903	12.5834	6.58e-11	6.26e-10	14.8657	KO-WT
217692	217692	7701	Sipa1l1	signal-induced proliferation-associated 1 like 1	-0.710027	7.75802	-12.7364	5.31e-11	5.17e-10	14.8524	KO-WT
11820	11820	3357	App	amyloid beta (A4) precursor protein	-6.63296	-1.05958	-15.3739	1.77e-12	2.85e-11	14.8512	KO-WT
18606	18606	3398	Enpp2	ectonucleotide pyrophosphatase/phosphodiesterase 2	-1.26264	3.90206	-12.3535	9.11e-11	8.31e-10	14.8464	KO-WT
19362	19362	1835	Rad51ap1	RAD51 associated protein 1	-1.12585	4.17919	-12.3788	8.79e-11	8.05e-10	14.8409	KO-WT
100129	100129	3777	Gpr153	G protein-coupled receptor 153	-2.64979	2.32683	-12.4231	8.25e-11	7.63e-10	14.8363	KO-WT
237107	237107	4877	Gnl3l	guanine nucleotide binding protein-like 3 (nucleolar)-like	0.615517	7.16198	12.6706	5.82e-11	5.62e-10	14.8078	KO-WT
16348	16348	5632	Invs	inversin	-0.915315	4.74732	-12.4201	8.29e-11	7.65e-10	14.798	KO-WT
474332	474332	7928	Dnm3os	dynamin 3, opposite strand	-1.12091	4.19355	-12.3494	9.17e-11	8.34e-10	14.7955	KO-WT
11761	11761	4382	Aox1	aldehyde oxidase 1	-1.00172	4.43384	-12.3765	8.82e-11	8.07e-10	14.7923	KO-WT
76303	76303	4587	Osbp	oxysterol binding protein	0.554855	7.27684	12.667	5.85e-11	5.64e-10	14.7918	KO-WT
14042	14042	3464	Ext1	exostoses (multiple) 1	-0.649998	6.45197	-12.603	6.4e-11	6.12e-10	14.7876	KO-WT
57258	57258	3456	Xpo4	exportin 4	0.70908	6.20892	12.584	6.57e-11	6.26e-10	14.7868	KO-WT
207304	207304	8988	Hectd1	HECT domain containing 1	0.48132	9.34776	12.7723	5.05e-11	4.94e-10	14.7861	KO-WT
546049	546049	1621	C330021F23Rik	RIKEN cDNA C330021F23 gene	0.835686	6.56957	12.6111	6.33e-11	6.05e-10	14.7839	KO-WT
58521	58521	2544	Eid1	EP300 interacting inhibitor of differentiation 1	-0.716377	7.22924	-12.6417	6.06e-11	5.82e-10	14.762	KO-WT
20339	20339	2912	Sele	selectin, endothelial cell	-4.01222	1.06521	-13.2201	2.73e-11	2.91e-10	14.7576	KO-WT
100862004	100862004	877	NA	NA	0.721652	6.37701	12.5773	6.63e-11	6.31e-10	14.7559	KO-WT
54451	54451	2560	Cpsf3	cleavage and polyadenylation specificity factor 3	0.585106	7.52271	12.6568	5.93e-11	5.72e-10	14.755	KO-WT
69207	69207	3664	Srsf11	serine/arginine-rich splicing factor 11	0.518085	8.20322	12.695	5.62e-11	5.45e-10	14.7539	KO-WT
71643	71643	7048	Zgrf1	zinc finger, GRF-type containing 1	-1.02489	4.36578	-12.3371	9.33e-11	8.45e-10	14.7467	KO-WT
52898	52898	622	Rnasek	ribonuclease, RNase K	0.971284	4.53458	12.3538	9.11e-11	8.31e-10	14.7321	KO-WT
110749	110749	1913	Chaf1b	chromatin assembly factor 1, subunit B (p60)	-1.41348	3.98563	-12.2713	1.03e-10	9.19e-10	14.7213	KO-WT
71683	71683	2182	Gypc	glycophorin C	-0.812666	5.1397	-12.3946	8.59e-11	7.9e-10	14.6872	KO-WT
72333	72333	3566	Palld	palladin, cytoskeletal associated protein	-2.79714	1.59602	-12.5563	6.83e-11	6.47e-10	14.6852	KO-WT
67880	67880	918	Dcxr	dicarbonyl L-xylulose reductase	-1.30752	3.61668	-12.2099	1.12e-10	9.92e-10	14.6711	KO-WT
321022	321022	4552	Cdv3	carnitine deficiency-associated gene expressed in ventricle 3	0.536109	8.75289	12.6633	5.88e-11	5.67e-10	14.6684	KO-WT
66622	66622	3247	Ubr7	ubiquitin protein ligase E3 component n-recognin 7 (putative)	-0.642248	6.04685	-12.4638	7.79e-11	7.24e-10	14.6373	KO-WT
18709	18709	3159	Pik3r2	phosphatidylinositol 3-kinase, regulatory subunit, polypeptide 2 (p85 beta)	-0.650315	6.56411	-12.5044	7.35e-11	6.89e-10	14.6303	KO-WT
16498	16498	3782	Kcnab2	potassium voltage-gated channel, shaker-related subfamily, beta member 2	-0.637052	6.47334	-12.4961	7.44e-11	6.97e-10	14.6287	KO-WT
435965	435965	3938	Lrp3	low density lipoprotein receptor-related protein 3	-6.23235	-1.78029	-15.3678	1.78e-12	2.86e-11	14.6286	KO-WT
29857	29857	1890	Mapk12	mitogen-activated protein kinase 12	0.691724	6.07937	12.4631	7.8e-11	7.24e-10	14.6273	KO-WT
56422	56422	4893	Hbs1l	Hbs1-like (S. cerevisiae)	0.601591	6.89722	12.5216	7.18e-11	6.76e-10	14.6161	KO-WT
218271	218271	1596	B4galt7	xylosylprotein beta1,4-galactosyltransferase, polypeptide 7 (galactosyltransferase I)	1.01613	4.39474	12.2517	1.05e-10	9.42e-10	14.6082	KO-WT
20419	20419	2132	Shcbp1	Shc SH2-domain binding protein 1	-0.955229	4.75833	-12.2884	1e-10	8.99e-10	14.6045	KO-WT
320080	320080	5960	Zbtb39	zinc finger and BTB domain containing 39	0.882699	5.07397	12.3339	9.37e-11	8.48e-10	14.604	KO-WT
12053	12053	3285	Bcl6	B cell leukemia/lymphoma 6	1.01432	4.35737	12.2408	1.07e-10	9.55e-10	14.5983	KO-WT
21969	21969	3847	Top1	topoisomerase (DNA) I	0.66221	8.10197	12.5781	6.63e-11	6.3e-10	14.592	KO-WT
76608	76608	4552	Hectd3	HECT domain containing 3	-1.14061	4.13602	-12.1998	1.14e-10	1e-09	14.5867	KO-WT
97064	97064	4784	Wwtr1	WW domain containing transcription regulator 1	0.598537	7.13517	12.5133	7.26e-11	6.82e-10	14.5809	KO-WT
68436	68436	595	Rpl34	ribosomal protein L34	1.10648	4.39542	12.2299	1.09e-10	9.69e-10	14.579	KO-WT
93722	93722	4534	Pcdhga10	protocadherin gamma subfamily A, 10	-2.16218	2.18372	-12.2267	1.09e-10	9.73e-10	14.5759	KO-WT
106957	106957	3882	Slc39a6	solute carrier family 39 (metal ion transporter), member 6	0.574874	6.81209	12.4863	7.55e-11	7.05e-10	14.5727	KO-WT
110351	110351	3398	Rap1gap	Rap1 GTPase-activating protein	0.830963	5.26082	12.333	9.39e-11	8.48e-10	14.5685	KO-WT
12315	12315	2208	Calm3	calmodulin 3	-0.671787	7.33297	-12.5129	7.27e-11	6.82e-10	14.564	KO-WT
434428	434428	1515	Gm5620	tubulin, alpha 1B pseudogene	-1.00911	4.43566	-12.2165	1.11e-10	9.85e-10	14.5577	KO-WT
57752	57752	9537	Tacc2	transforming, acidic coiled-coil containing protein 2	0.610605	6.57236	12.4539	7.9e-11	7.32e-10	14.5512	KO-WT
18481	18481	8897	Pak3	p21 protein (Cdc42/Rac)-activated kinase 3	-6.12818	-1.83797	-15.2975	1.94e-12	3.09e-11	14.5476	KO-WT
68427	68427	2273	Slc39a13	solute carrier family 39 (metal ion transporter), member 13	-0.829625	4.8636	-12.2568	1.05e-10	9.37e-10	14.5346	KO-WT
11737	11737	2089	Anp32a	acidic (leucine-rich) nuclear phosphoprotein 32 family, member A	-0.539928	7.65668	-12.5112	7.28e-11	6.83e-10	14.5318	KO-WT
320951	320951	2150	Pisd	phosphatidylserine decarboxylase	0.726279	5.55016	12.3416	9.27e-11	8.41e-10	14.53	KO-WT
81000	81000	9326	Rad54l2	RAD54 like 2 (S. cerevisiae)	0.618055	6.78373	12.4527	7.91e-11	7.32e-10	14.5267	KO-WT
225875	225875	2919	Lrfn4	leucine rich repeat and fibronectin type III domain containing 4	0.816681	6.10602	12.3954	8.59e-11	7.89e-10	14.5263	KO-WT
67493	67493	2718	Mettl16	methyltransferase like 16	0.672167	6.5767	12.4362	8.1e-11	7.49e-10	14.5253	KO-WT
21833	21833	2246	Thra	thyroid hormone receptor alpha	-0.751023	5.47905	-12.3225	9.53e-11	8.6e-10	14.5206	KO-WT
20402	20402	9099	Zfp106	zinc finger protein 106	0.495752	9.04977	12.5742	6.66e-11	6.32e-10	14.518	KO-WT
109711	109711	3739	Actn1	actinin, alpha 1	-0.519024	8.64897	-12.5519	6.88e-11	6.51e-10	14.5137	KO-WT
80913	80913	6686	Pum2	pumilio RNA-binding family member 2	0.579494	9.135	12.5713	6.69e-11	6.34e-10	14.5081	KO-WT
94254	94254	2310	Rcc1l	reculator of chromosome condensation 1 like	0.734634	5.66987	12.3386	9.31e-11	8.44e-10	14.5062	KO-WT
51886	51886	6491	Fubp1	far upstream element (FUSE) binding protein 1	-0.571228	7.63434	-12.4908	7.5e-11	7.01e-10	14.5039	KO-WT
19041	19041	6277	Ppl	periplakin	-4.59688	0.757664	-13.4679	1.96e-11	2.19e-10	14.4954	KO-WT
213081	213081	4403	Wdr19	WD repeat domain 19	-1.93614	3.21611	-12.0673	1.38e-10	1.19e-09	14.4945	KO-WT
216965	216965	12409	Taok1	TAO kinase 1	0.63614	7.64077	12.4784	7.63e-11	7.12e-10	14.4841	KO-WT
106633	106633	5806	Ift140	intraflagellar transport 140	-0.847344	5.74328	-12.3198	9.56e-11	8.63e-10	14.4763	KO-WT
100101806	100101806	2516	Srp54c	signal recognition particle 54C	0.583475	6.65911	12.4047	8.47e-11	7.82e-10	14.4689	KO-WT
67427	67427	502	Rps20	ribosomal protein S20	0.745121	7.96381	12.4761	7.65e-11	7.14e-10	14.454	KO-WT
227613	227613	1600	Tubb4b	tubulin, beta 4B class IVB	-0.611194	7.62992	-12.4563	7.87e-11	7.3e-10	14.4538	KO-WT
12330	12330	4289	Canx	calnexin	0.461088	10.3961	12.5881	6.53e-11	6.23e-10	14.4494	KO-WT
226351	226351	2830	Tmem185b	transmembrane protein 185B	-2.45888	1.92598	-12.2151	1.11e-10	9.86e-10	14.4473	KO-WT
16905	16905	3327	Lmna	lamin A	-0.562072	9.11344	-12.5185	7.21e-11	6.78e-10	14.4327	KO-WT
100040123	100040123	408	Gm2614	predicted gene 2614	0.733465	6.43294	12.36	9.03e-11	8.25e-10	14.4304	KO-WT
73804	73804	2832	Kif2c	kinesin family member 2C	-0.681143	5.6984	-12.2813	1.01e-10	9.08e-10	14.4218	KO-WT
20509	20509	2390	Slc19a1	solute carrier family 19 (folate transporter), member 1	0.681479	6.24942	12.3384	9.31e-11	8.44e-10	14.4208	KO-WT
14084	14084	4429	Faf1	Fas-associated factor 1	0.614294	6.58035	12.3627	8.99e-11	8.23e-10	14.4159	KO-WT
77057	77057	2983	Ston1	stonin 1	-0.587344	7.02555	-12.392	8.63e-11	7.91e-10	14.4149	KO-WT
75608	75608	1606	Chmp4b	charged multivesicular body protein 4B	0.546017	7.23741	12.3993	8.54e-11	7.87e-10	14.4034	KO-WT
18817	18817	2203	Plk1	polo-like kinase 1	-0.75809	5.9977	-12.2911	9.97e-11	8.96e-10	14.3925	KO-WT
74782	74782	2153	Glt8d2	glycosyltransferase 8 domain containing 2	-3.51929	1.20083	-12.6353	6.11e-11	5.87e-10	14.3894	KO-WT
110826	110826	815	Etfb	electron transferring flavoprotein, beta polypeptide	-0.827336	5.3694	-12.2188	1.11e-10	9.82e-10	14.3879	KO-WT
74365	74365	7370	Lonrf3	LON peptidase N-terminal domain and ring finger 3	-6.28808	-1.76084	-14.9682	2.88e-12	4.29e-11	14.3729	KO-WT
80884	80884	2214	Maged2	melanoma antigen, family D, 2	-6.44699	-0.372861	-14.5678	4.73e-12	6.53e-11	14.3697	KO-WT
19720	19720	4204	Trim27	tripartite motif-containing 27	0.573176	6.82708	12.3466	9.2e-11	8.36e-10	14.3654	KO-WT
21817	21817	3549	Tgm2	transglutaminase 2, C polypeptide	-1.35476	3.60156	-11.9986	1.52e-10	1.29e-09	14.3654	KO-WT
67260	67260	3668	Cers4	ceramide synthase 4	-6.30067	-1.74271	-14.9314	3.02e-12	4.44e-11	14.3578	KO-WT
23986	23986	1610	Eci2	enoyl-Coenzyme A delta isomerase 2	-0.824127	4.96845	-12.1483	1.22e-10	1.07e-09	14.3549	KO-WT
105445	105445	8881	Dock9	dedicator of cytokinesis 9	-0.75795	6.29731	-12.2935	9.93e-11	8.95e-10	14.3546	KO-WT
22240	22240	2328	Dpysl3	dihydropyrimidinase-like 3	-0.735181	6.86111	-12.3315	9.4e-11	8.5e-10	14.344	KO-WT
22134	22134	5025	Tgoln1	trans-golgi network protein	0.568031	7.22883	12.3572	9.07e-11	8.28e-10	14.342	KO-WT
192185	192185	3101	Nadk	NAD kinase	0.544404	7.90847	12.3961	8.58e-11	7.89e-10	14.3395	KO-WT
270156	270156	3343	AU019823	expressed sequence AU019823	0.75727	5.30202	12.1783	1.17e-10	1.03e-09	14.3308	KO-WT
18858	18858	1801	Pmp22	peripheral myelin protein 22	-2.77271	1.87862	-12.1641	1.2e-10	1.05e-09	14.3261	KO-WT
19663	19663	2780	Rbpms	RNA binding protein gene with multiple splicing	-3.41092	1.27239	-12.5241	7.15e-11	6.74e-10	14.3247	KO-WT
12464	12464	1966	Cct4	chaperonin containing Tcp1, subunit 4 (delta)	0.460372	9.82762	12.4757	7.66e-11	7.14e-10	14.3214	KO-WT
67988	67988	4611	Tmx3	thioredoxin-related transmembrane protein 3	0.805328	7.48255	12.3512	9.14e-11	8.32e-10	14.3111	KO-WT
192176	192176	8347	Flna	filamin, alpha	-0.61973	10.458	-12.4917	7.49e-11	7.01e-10	14.3045	KO-WT
16691	16691	1805	Krt8	keratin 8	-0.718344	5.61392	-12.1856	1.16e-10	1.02e-09	14.2943	KO-WT
27386	27386	5879	Npas3	neuronal PAS domain protein 3	1.80634	2.68073	11.9338	1.67e-10	1.4e-09	14.2872	KO-WT
67846	67846	2934	Tmem39a	transmembrane protein 39a	0.658908	6.31323	12.252	1.05e-10	9.42e-10	14.2841	KO-WT
65960	65960	4047	Twsg1	twisted gastrulation BMP signaling modulator 1	-0.695	5.76237	-12.1927	1.15e-10	1.01e-09	14.2806	KO-WT
12370	12370	2777	Casp8	caspase 8	-0.743129	5.58415	-12.1654	1.19e-10	1.04e-09	14.2701	KO-WT
319885	319885	2524	Zcchc7	zinc finger, CCHC domain containing 7	0.705421	5.75255	12.1825	1.17e-10	1.02e-09	14.2609	KO-WT
381598	381598	4009	2610005L07Rik	cadherin 11 pseudogene	0.694185	5.67026	12.1724	1.18e-10	1.03e-09	14.2589	KO-WT
76846	76846	703	Rps9	ribosomal protein S9	0.523454	9.21523	12.3953	8.59e-11	7.89e-10	14.2435	KO-WT
330177	330177	4539	Taok3	TAO kinase 3	-1.03815	4.4322	-12.001	1.52e-10	1.29e-09	14.2408	KO-WT
228961	228961	2097	Npepl1	aminopeptidase-like 1	0.571777	6.79074	12.2599	1.04e-10	9.34e-10	14.2404	KO-WT
54004	54004	8442	Diaph2	diaphanous related formin 2	0.82139	5.84871	12.1757	1.18e-10	1.03e-09	14.2381	KO-WT
72201	72201	3259	Otud6b	OTU domain containing 6B	0.723797	6.06753	12.1973	1.14e-10	1.01e-09	14.2364	KO-WT
18247	18247	1843	Oaz2	ornithine decarboxylase antizyme 2	-0.69185	5.97123	-12.1838	1.16e-10	1.02e-09	14.2353	KO-WT
227644	227644	4491	Snapc4	small nuclear RNA activating complex, polypeptide 4	0.638041	6.24318	12.2093	1.12e-10	9.92e-10	14.2291	KO-WT
18103	18103	823	Nme2	NME/NM23 nucleoside diphosphate kinase 2	0.677364	7.21312	12.2739	1.02e-10	9.17e-10	14.2204	KO-WT
56632	56632	4163	Sphk2	sphingosine kinase 2	1.00329	4.83743	12.0367	1.44e-10	1.23e-09	14.2095	KO-WT
330662	330662	6815	Dock1	dedicator of cytokinesis 1	-0.609185	6.81678	-12.2366	1.08e-10	9.6e-10	14.206	KO-WT
213993	213993	2754	Ccdc186	coiled-coil domain containing 186	0.660166	6.10244	12.1781	1.17e-10	1.03e-09	14.2019	KO-WT
72843	72843	3921	Prdm4	PR domain containing 4	0.603586	6.56596	12.2104	1.12e-10	9.92e-10	14.1912	KO-WT
16164	16164	3686	Il13ra1	interleukin 13 receptor, alpha 1	-6.24263	-1.77281	-14.7132	3.95e-12	5.58e-11	14.1894	KO-WT
56356	56356	1621	Gltp	glycolipid transfer protein	-1.02397	4.29529	-11.9512	1.63e-10	1.37e-09	14.1893	KO-WT
22032	22032	3016	Traf4	TNF receptor associated factor 4	0.71166	6.68588	12.2092	1.12e-10	9.92e-10	14.1771	KO-WT
76025	76025	3025	Cant1	calcium activated nucleotidase 1	-0.734647	5.3709	-12.0732	1.37e-10	1.18e-09	14.168	KO-WT
67468	67468	2661	Mmd	monocyte to macrophage differentiation-associated	-0.634865	5.9439	-12.1353	1.25e-10	1.09e-09	14.1655	KO-WT
231510	231510	2877	Gpat3	glycerol-3-phosphate acyltransferase 3	0.797625	5.04165	12.0318	1.45e-10	1.24e-09	14.1591	KO-WT
320560	320560	9833	Dennd5b	DENN/MADD domain containing 5B	0.782747	5.44988	12.077	1.36e-10	1.17e-09	14.1545	KO-WT
11692	11692	1775	Gfer	growth factor, erv1 (S. cerevisiae)-like (augmenter of liver regeneration)	0.611284	6.50251	12.1796	1.17e-10	1.03e-09	14.1526	KO-WT
19714	19714	10666	Rev3l	REV3 like, DNA directed polymerase zeta catalytic subunit	0.60865	6.87793	12.2045	1.13e-10	9.98e-10	14.1491	KO-WT
11877	11877	4624	Arvcf	armadillo repeat gene deleted in velocardiofacial syndrome	-1.66211	2.80978	-11.8326	1.94e-10	1.6e-09	14.1487	KO-WT
18567	18567	1120	Pdcd2	programmed cell death 2	0.683005	5.82705	12.1132	1.29e-10	1.12e-09	14.1455	KO-WT
12632	12632	2940	Cfl2	cofilin 2, muscle	0.919266	6.00278	12.1276	1.26e-10	1.1e-09	14.1453	KO-WT
108902	108902	2035	B4gat1	beta-1,4-glucuronyltransferase 1	-0.677449	5.79673	-12.106	1.3e-10	1.13e-09	14.1452	KO-WT
18145	18145	5209	Npc1	Niemann-Pick type C1	0.678339	5.70343	12.0989	1.32e-10	1.14e-09	14.1435	KO-WT
18102	18102	1235	Nme1	NME/NM23 nucleoside diphosphate kinase 1	0.672391	5.99724	12.1266	1.26e-10	1.1e-09	14.1402	KO-WT
14862	14862	1294	Gstm1	glutathione S-transferase, mu 1	-0.616717	6.23159	-12.1453	1.23e-10	1.07e-09	14.1393	KO-WT
20020	20020	5799	Polr2a	polymerase (RNA) II (DNA directed) polypeptide A	-0.488551	8.64148	-12.2939	9.93e-11	8.95e-10	14.1331	KO-WT
56405	56405	1443	Dusp14	dual specificity phosphatase 14	-1.55847	2.91532	-11.8171	1.99e-10	1.64e-09	14.1312	KO-WT
52055	52055	6124	Rab11fip5	RAB11 family interacting protein 5 (class I)	-0.668409	5.8734	-12.1039	1.31e-10	1.13e-09	14.1298	KO-WT
16211	16211	5909	Kpnb1	karyopherin (importin) beta 1	0.441343	10.0008	12.3477	9.19e-11	8.35e-10	14.1207	KO-WT
19224	19224	2864	Ptgs1	prostaglandin-endoperoxide synthase 1	-0.533602	7.48298	-12.219	1.11e-10	9.82e-10	14.1144	KO-WT
67889	67889	2548	Rbm18	RNA binding motif protein 18	0.654624	6.06121	12.1135	1.29e-10	1.12e-09	14.1108	KO-WT
76857	76857	2858	Spopl	speckle-type POZ protein-like	0.929552	5.22162	12.0178	1.48e-10	1.26e-09	14.1088	KO-WT
67863	67863	1869	Slc25a11	solute carrier family 25 (mitochondrial carrier oxoglutarate carrier), member 11	-0.744484	5.61274	-12.0548	1.4e-10	1.2e-09	14.0996	KO-WT
27643	27643	2317	Ubl4a	ubiquitin-like 4A	0.772838	5.14217	11.9991	1.52e-10	1.29e-09	14.0913	KO-WT
72416	72416	4621	Lrpprc	leucine-rich PPR-motif containing	0.510557	8.29263	12.2438	1.07e-10	9.52e-10	14.0829	KO-WT
209773	209773	4435	Dennd2a	DENN/MADD domain containing 2A	-0.67828	5.72947	-12.0569	1.4e-10	1.2e-09	14.0822	KO-WT
76877	76877	2620	Rab36	RAB36, member RAS oncogene family	-2.59947	1.57728	-12.0574	1.4e-10	1.2e-09	14.0809	KO-WT
78514	78514	3038	Arhgap10	Rho GTPase activating protein 10	-0.606714	6.55035	-12.1266	1.26e-10	1.1e-09	14.0712	KO-WT
71909	71909	2195	Haus5	HAUS augmin-like complex, subunit 5	-1.4049	3.55627	-11.7914	2.06e-10	1.69e-09	14.0652	KO-WT
27029	27029	4324	Sgsh	N-sulfoglucosamine sulfohydrolase (sulfamidase)	-1.75974	2.84263	-11.7708	2.13e-10	1.73e-09	14.0593	KO-WT
210009	210009	3692	Mtrr	5-methyltetrahydrofolate-homocysteine methyltransferase reductase	0.654957	5.81735	12.0539	1.4e-10	1.2e-09	14.0577	KO-WT
271005	271005	1949	Klhdc1	kelch domain containing 1	1.02685	4.05445	11.8399	1.92e-10	1.59e-09	14.0542	KO-WT
12709	12709	1478	Ckb	creatine kinase, brain	-2.99722	1.6425	-12.058	1.4e-10	1.2e-09	14.0495	KO-WT
70767	70767	2732	Prpf3	pre-mRNA processing factor 3	0.615283	6.18322	12.0823	1.35e-10	1.16e-09	14.0467	KO-WT
19820	19820	7435	Rlim	ring finger protein, LIM domain interacting	0.60036	7.95578	12.1957	1.14e-10	1.01e-09	14.0378	KO-WT
107435	107435	1576	Hat1	histone aminotransferase 1	-0.677804	5.97224	-12.0518	1.41e-10	1.2e-09	14.0371	KO-WT
20112	20112	5406	Rps6ka2	ribosomal protein S6 kinase, polypeptide 2	0.787786	5.88648	12.0384	1.44e-10	1.23e-09	14.026	KO-WT
11911	11911	1725	Atf4	activating transcription factor 4	0.451032	9.41049	12.2574	1.05e-10	9.37e-10	14.0253	KO-WT
14457	14457	7072	Gas7	growth arrest specific 7	-3.20045	1.50585	-12.1223	1.27e-10	1.1e-09	14.0209	KO-WT
93695	93695	3798	Gpnmb	glycoprotein (transmembrane) nmb	-0.652489	6.76889	-12.1089	1.3e-10	1.12e-09	14.0206	KO-WT
56399	56399	3695	Akap8	A kinase (PRKA) anchor protein 8	0.536058	7.6941	12.1662	1.19e-10	1.04e-09	14.0155	KO-WT
235504	235504	3201	Slc17a5	solute carrier family 17 (anion/sugar transporter), member 5	0.806243	4.93464	11.9224	1.7e-10	1.42e-09	14.0143	KO-WT
77110	77110	3519	Gpbp1l1	GC-rich promoter binding protein 1-like 1	0.671465	6.15602	12.0515	1.41e-10	1.2e-09	14.0049	KO-WT
24056	24056	2482	Sh3bp5	SH3-domain binding protein 5 (BTK-associated)	-0.59055	6.42462	-12.0545	1.4e-10	1.2e-09	13.9777	KO-WT
380669	380669	5403	Lin28b	lin-28 homolog B (C. elegans)	1.636	2.69356	11.7123	2.32e-10	1.86e-09	13.9721	KO-WT
71983	71983	1815	Tmco6	transmembrane and coiled-coil domains 6	-1.54007	3.09272	-11.7069	2.34e-10	1.87e-09	13.9702	KO-WT
19094	19094	2444	Mapk11	mitogen-activated protein kinase 11	-1.01871	4.21132	-11.788	2.07e-10	1.7e-09	13.9582	KO-WT
11517	11517	6243	Adcyap1r1	adenylate cyclase activating polypeptide 1 receptor 1	-0.702076	6.12727	-12.0135	1.49e-10	1.26e-09	13.9575	KO-WT
19139	19139	1975	Prps1	phosphoribosyl pyrophosphate synthetase 1	0.636712	6.63695	12.0544	1.4e-10	1.2e-09	13.9497	KO-WT
216766	216766	6214	Gemin5	gem (nuclear organelle) associated protein 5	0.572307	7.43473	12.1058	1.3e-10	1.13e-09	13.948	KO-WT
66679	66679	1742	Rae1	ribonucleic acid export 1	0.656165	6.59145	12.0389	1.44e-10	1.23e-09	13.9315	KO-WT
22720	22720	4027	Zfp62	zinc finger protein 62	0.689217	6.40833	12.021	1.47e-10	1.25e-09	13.9264	KO-WT
83431	83431	2378	Ndel1	nudE neurodevelopment protein 1 like 1	0.652719	6.08207	11.9917	1.54e-10	1.3e-09	13.9245	KO-WT
53416	53416	3247	Stk39	serine/threonine kinase 39	0.614553	6.41895	12.0146	1.49e-10	1.26e-09	13.9146	KO-WT
74111	74111	3952	Rbm19	RNA binding motif protein 19	0.804163	5.66342	11.9317	1.68e-10	1.41e-09	13.9002	KO-WT
26961	26961	862	Rpl8	ribosomal protein L8	0.501896	11.146	12.2465	1.06e-10	9.49e-10	13.8956	KO-WT
67442	67442	1937	Retsat	retinol saturase (all trans retinol 13,14 reductase)	-0.801811	5.10578	-11.8577	1.87e-10	1.55e-09	13.8926	KO-WT
21933	21933	3179	Tnfrsf10b	tumor necrosis factor receptor superfamily, member 10b	0.679848	6.03968	11.9635	1.6e-10	1.35e-09	13.8883	KO-WT
19016	19016	1984	Pparg	peroxisome proliferator activated receptor gamma	-5.80039	-1.99767	-14.4776	5.3e-12	7.17e-11	13.8861	KO-WT
17992	17992	492	Ndufa4	NADH dehydrogenase (ubiquinone) 1 alpha subcomplex, 4	-0.638092	6.195	-11.9673	1.59e-10	1.34e-09	13.8769	KO-WT
215789	215789	8913	Phactr2	phosphatase and actin regulator 2	-6.24668	-1.25115	-14.1129	8.42e-12	1.07e-10	13.8731	KO-WT
207474	207474	4795	Kctd12b	potassium channel tetramerisation domain containing 12b	-6.10929	-1.84914	-14.3264	6.41e-12	8.51e-11	13.869	KO-WT
67808	67808	1742	Tprgl	transformation related protein 63 regulated like	0.715098	5.64359	11.8954	1.77e-10	1.47e-09	13.8468	KO-WT
52668	52668	1053	Ifi27	interferon, alpha-inducible protein 27	-1.62425	2.75556	-11.6243	2.65e-10	2.09e-09	13.8436	KO-WT
54375	54375	5028	Azin1	antizyme inhibitor 1	-0.603743	7.83469	-12.0576	1.4e-10	1.2e-09	13.8419	KO-WT
14674	14674	6197	Gna13	guanine nucleotide binding protein, alpha 13	0.547995	7.44932	12.0351	1.44e-10	1.23e-09	13.84	KO-WT
52318	52318	3559	D1Ertd448e	DNA segment, Chr 1, ERATO Doi 448, expressed	0.765455	5.4667	11.8706	1.84e-10	1.52e-09	13.8398	KO-WT
81896	81896	4067	Ift122	intraflagellar transport 122	-0.906701	4.84946	-11.7867	2.08e-10	1.7e-09	13.8359	KO-WT
21821	21821	3079	Ift88	intraflagellar transport 88	-1.06493	4.06246	-11.6895	2.4e-10	1.92e-09	13.8357	KO-WT
66569	66569	2484	Gdpd1	glycerophosphodiester phosphodiesterase domain containing 1	1.17649	3.81703	11.6665	2.49e-10	1.98e-09	13.8332	KO-WT
13824	13824	3853	Epb41l4a	erythrocyte membrane protein band 4.1 like 4a	-1.36452	3.30696	-11.6222	2.66e-10	2.09e-09	13.8326	KO-WT
67121	67121	4652	Mastl	microtubule associated serine/threonine kinase-like	-0.802992	5.01463	-11.8065	2.02e-10	1.66e-09	13.8318	KO-WT
78754	78754	2341	Galnt15	UDP-N-acetyl-alpha-D-galactosamine:polypeptide N-acetylgalactosaminyltransferase 15	-1.89486	2.59079	-11.621	2.66e-10	2.09e-09	13.8206	KO-WT
68077	68077	1558	Gltscr2	glioma tumor suppressor candidate region gene 2	0.529827	8.46114	12.0762	1.36e-10	1.17e-09	13.8189	KO-WT
218544	218544	2716	Sgtb	small glutamine-rich tetratricopeptide repeat (TPR)-containing, beta	1.03713	4.40433	11.7201	2.3e-10	1.85e-09	13.8126	KO-WT
28035	28035	2237	Usp39	ubiquitin specific peptidase 39	0.558892	6.90903	11.9794	1.57e-10	1.32e-09	13.8069	KO-WT
14827	14827	2643	Pdia3	protein disulfide isomerase associated 3	-0.484365	9.31574	-12.1054	1.3e-10	1.13e-09	13.8041	KO-WT
329559	329559	4570	Zfp335	zinc finger protein 335	0.662409	5.79181	11.8763	1.82e-10	1.51e-09	13.793	KO-WT
215387	215387	2695	Ncaph	non-SMC condensin I complex, subunit H	-0.612356	6.46924	-11.9351	1.67e-10	1.4e-09	13.7921	KO-WT
18700	18700	3593	Piga	phosphatidylinositol glycan anchor biosynthesis, class A	0.745771	5.06453	11.7873	2.08e-10	1.7e-09	13.7843	KO-WT
381306	381306	2912	BC055324	cDNA sequence BC055324	-0.794292	5.30541	-11.8058	2.02e-10	1.66e-09	13.7774	KO-WT
239796	239796	3080	Mb21d2	Mab-21 domain containing 2	0.945725	4.62851	11.7254	2.28e-10	1.84e-09	13.7765	KO-WT
18747	18747	2293	Prkaca	protein kinase, cAMP dependent, catalytic, alpha	-0.771483	5.10206	-11.7797	2.1e-10	1.71e-09	13.7738	KO-WT
20666	20666	8451	Sox11	SRY (sex determining region Y)-box 11	-4.38756	0.563578	-12.8514	4.52e-11	4.47e-10	13.7718	KO-WT
19124	19124	1504	Procr	protein C receptor, endothelial	1.10724	4.11807	11.6554	2.53e-10	2e-09	13.7675	KO-WT
381314	381314	3540	Iars2	isoleucine-tRNA synthetase 2, mitochondrial	-0.526872	7.19152	-11.9704	1.59e-10	1.34e-09	13.7672	KO-WT
103743	103743	1393	Tmem98	transmembrane protein 98	-6.00979	-1.89043	-14.2077	7.46e-12	9.61e-11	13.7578	KO-WT
12359	12359	2551	Cat	catalase	0.673553	5.56146	11.8239	1.97e-10	1.62e-09	13.7508	KO-WT
27057	27057	3577	Ncoa4	nuclear receptor coactivator 4	0.731117	5.50261	11.8101	2.01e-10	1.65e-09	13.7409	KO-WT
56444	56444	4022	Actr10	ARP10 actin-related protein 10	0.574802	6.83666	11.9274	1.69e-10	1.41e-09	13.7354	KO-WT
547253	547253	7251	Parp14	poly (ADP-ribose) polymerase family, member 14	-2.00169	2.46651	-11.5744	2.85e-10	2.22e-09	13.7339	KO-WT
381605	381605	4305	Tbc1d2	TBC1 domain family, member 2	-3.80763	0.868577	-12.3514	9.14e-11	8.32e-10	13.7297	KO-WT
21387	21387	3257	Tbx4	T-box 4	-5.7815	-2.00569	-14.2666	6.92e-12	9.06e-11	13.7293	KO-WT
13429	13429	3784	Dnm1	dynamin 1	-0.642751	6.99654	-11.9302	1.68e-10	1.41e-09	13.7263	KO-WT
241322	241322	4535	Zbtb6	zinc finger and BTB domain containing 6	0.904877	5.64036	11.811	2.01e-10	1.65e-09	13.7228	KO-WT
56431	56431	1900	Dstn	destrin	-0.60504	7.68845	-11.9647	1.6e-10	1.35e-09	13.7136	KO-WT
11785	11785	3176	Apbb1	amyloid beta (A4) precursor protein-binding, family B, member 1	-1.26848	3.39774	-11.5354	3.03e-10	2.34e-09	13.6932	KO-WT
20742	20742	11019	Sptbn1	spectrin beta, non-erythrocytic 1	-0.517253	8.40089	-11.9857	1.55e-10	1.31e-09	13.6874	KO-WT
14282	14282	3776	Fosb	FBJ osteosarcoma oncogene B	2.54989	1.46166	11.7635	2.15e-10	1.75e-09	13.6861	KO-WT
14600	14600	4425	Ghr	growth hormone receptor	-1.00146	5.10244	-11.715	2.31e-10	1.86e-09	13.6836	KO-WT
21887	21887	5202	Tle3	transducin-like enhancer of split 3	0.631124	6.25773	11.8481	1.9e-10	1.57e-09	13.6822	KO-WT
20163	20163	1412	Rsu1	Ras suppressor protein 1	-0.746307	5.25498	-11.7317	2.26e-10	1.82e-09	13.6719	KO-WT
52033	52033	1646	Pbk	PDZ binding kinase	-0.704122	5.41806	-11.7468	2.21e-10	1.79e-09	13.6646	KO-WT
74777	74777	3445	Selenon	selenoprotein N	-0.662033	6.1199	-11.8145	2e-10	1.64e-09	13.6554	KO-WT
67472	67472	3099	Mtfr1	mitochondrial fission regulator 1	0.571754	6.71193	11.865	1.85e-10	1.53e-09	13.6535	KO-WT
14479	14479	3215	Usp15	ubiquitin specific peptidase 15	0.507615	7.57942	11.9169	1.72e-10	1.43e-09	13.6487	KO-WT
66897	66897	3875	Naa16	N(alpha)-acetyltransferase 16, NatA auxiliary subunit	0.798781	5.47274	11.7394	2.23e-10	1.8e-09	13.6393	KO-WT
245474	245474	2803	Dkc1	dyskeratosis congenita 1, dyskerin	0.592552	7.90055	11.9278	1.69e-10	1.41e-09	13.6379	KO-WT
76808	76808	1291	Rpl18a	ribosomal protein L18A	0.700718	8.34895	11.9496	1.64e-10	1.37e-09	13.6359	KO-WT
70292	70292	6617	Afap1	actin filament associated protein 1	-0.711716	5.38777	-11.7192	2.3e-10	1.85e-09	13.6279	KO-WT
110596	110596	6259	Arhgef28	Rho guanine nucleotide exchange factor (GEF) 28	1.34285	3.23423	11.4853	3.26e-10	2.5e-09	13.6278	KO-WT
212547	212547	2866	Nepro	nucleolus and neural progenitor protein	0.727928	5.70093	11.7576	2.17e-10	1.76e-09	13.6274	KO-WT
207181	207181	8216	Rbms3	RNA binding motif, single stranded interacting protein	-4.30441	0.635839	-12.5917	6.5e-11	6.21e-10	13.6257	KO-WT
100662	100662	3809	D930016D06Rik	RIKEN cDNA D930016D06 gene	1.09757	4.71426	11.6307	2.62e-10	2.07e-09	13.6202	KO-WT
232414	232414	3294	Clec9a	C-type lectin domain family 9, member a	-1.98275	2.19983	-11.5184	3.1e-10	2.39e-09	13.6093	KO-WT
236930	236930	4198	Ercc6l	excision repair cross-complementing rodent repair deficiency complementation group 6 like	-0.746314	5.18937	-11.6753	2.45e-10	1.95e-09	13.5972	KO-WT
207965	207965	1027	Vcpkmt	valosin containing protein lysine (K) methyltransferase	0.760245	5.002	11.6567	2.52e-10	2e-09	13.5964	KO-WT
59125	59125	3366	Nek7	NIMA (never in mitosis gene a)-related expressed kinase 7	-0.662803	7.46496	-11.8712	1.83e-10	1.52e-09	13.5914	KO-WT
110058	110058	1617	Syt17	synaptotagmin XVII	-2.26329	2.16545	-11.5235	3.08e-10	2.38e-09	13.5912	KO-WT
12545	12545	2960	Cdc7	cell division cycle 7 (S. cerevisiae)	-0.887513	4.68001	-11.6017	2.74e-10	2.15e-09	13.5846	KO-WT
20514	20514	2758	Slc1a5	solute carrier family 1 (neutral amino acid transporter), member 5	0.49461	8.59243	11.9207	1.71e-10	1.42e-09	13.5735	KO-WT
66614	66614	1768	Gpatch4	G patch domain containing 4	0.65652	6.15773	11.7676	2.14e-10	1.74e-09	13.5729	KO-WT
12177	12177	3237	Bnip3l	BCL2/adenovirus E1B interacting protein 3-like	-0.708139	6.35885	-11.7792	2.1e-10	1.71e-09	13.57	KO-WT
15107	15107	1720	Hadh	hydroxyacyl-Coenzyme A dehydrogenase	-0.684629	6.04872	-11.7475	2.2e-10	1.79e-09	13.5634	KO-WT
243725	243725	9547	Ppp1r9a	protein phosphatase 1, regulatory (inhibitor) subunit 9A	-6.10057	-0.383485	-13.5629	1.73e-11	1.96e-10	13.5618	KO-WT
229663	229663	4201	Csde1	cold shock domain containing E1, RNA binding	0.537158	9.37111	11.9462	1.64e-10	1.38e-09	13.5587	KO-WT
71599	71599	3904	Senp8	SUMO/sentrin specific peptidase 8	-1.68959	2.74259	-11.4292	3.55e-10	2.68e-09	13.5548	KO-WT
171567	171567	3011	Nme7	NME/NM23 family member 7	-0.794637	4.8661	-11.605	2.73e-10	2.14e-09	13.551	KO-WT
114604	114604	6346	Prdm15	PR domain containing 15	0.949486	4.71088	11.5868	2.8e-10	2.19e-09	13.5489	KO-WT
22701	22701	3737	Zfp41	zinc finger protein 41	-1.3361	3.47538	-11.4422	3.48e-10	2.64e-09	13.5461	KO-WT
67711	67711	1066	Nsmce1	NSE1 homolog, SMC5-SMC6 complex component	-0.844565	4.79693	-11.5914	2.78e-10	2.18e-09	13.5451	KO-WT
56200	56200	4743	Ddx21	DEAD (Asp-Glu-Ala-Asp) box polypeptide 21	0.456492	9.31912	11.9293	1.68e-10	1.41e-09	13.5363	KO-WT
12125	12125	5037	Bcl2l11	BCL2-like 11 (apoptosis facilitator)	0.645748	5.81771	11.7089	2.33e-10	1.87e-09	13.5327	KO-WT
67622	67622	1725	Mxra7	matrix-remodelling associated 7	-0.672096	5.61377	-11.6781	2.44e-10	1.95e-09	13.5247	KO-WT
218476	218476	5095	Gcnt4	glucosaminyl (N-acetyl) transferase 4, core 2 (beta-1,6-N-acetylglucosaminyltransferase)	-6.00096	-1.90546	-13.9076	1.1e-11	1.34e-10	13.5237	KO-WT
13710	13710	2000	Elf3	E74-like factor 3	-3.16794	1.12076	-11.8938	1.77e-10	1.48e-09	13.5231	KO-WT
237400	237400	3258	Mex3d	mex3 RNA binding family member D	0.614414	5.99789	11.7183	2.3e-10	1.85e-09	13.5194	KO-WT
269400	269400	4439	Rtel1	regulator of telomere elongation helicase 1	-0.654357	5.6967	-11.6837	2.42e-10	1.93e-09	13.5191	KO-WT
73112	73112	810	Abracl	ABRA C-terminal like	-1.14231	4.11395	-11.4839	3.27e-10	2.5e-09	13.5163	KO-WT
18032	18032	3905	Nfix	nuclear factor I/X	-0.640779	5.87669	-11.6994	2.37e-10	1.89e-09	13.5144	KO-WT
69551	69551	3307	2310022B05Rik	RIKEN cDNA 2310022B05 gene	-0.647462	6.12805	-11.7228	2.29e-10	1.84e-09	13.5132	KO-WT
623474	623474	7051	Rad54b	RAD54 homolog B (S. cerevisiae)	-1.25817	3.52604	-11.425	3.58e-10	2.7e-09	13.5129	KO-WT
329002	329002	9473	Zfp236	zinc finger protein 236	0.596678	6.31465	11.7394	2.23e-10	1.8e-09	13.5079	KO-WT
17454	17454	3772	Mov10	Moloney leukemia virus 10	-0.803657	5.41855	-11.6426	2.58e-10	2.04e-09	13.5072	KO-WT
403187	403187	2260	Opa3	optic atrophy 3	0.813915	4.78551	11.5694	2.87e-10	2.24e-09	13.5042	KO-WT
219072	219072	1587	Haus4	HAUS augmin-like complex, subunit 4	-1.11895	3.86423	-11.4491	3.45e-10	2.62e-09	13.5017	KO-WT
29877	29877	5868	Hdgfrp3	hepatoma-derived growth factor, related protein 3	0.670709	5.84039	11.6888	2.4e-10	1.92e-09	13.4987	KO-WT
100862344	100862344	2930	NA	NA	1.47189	3.35592	11.4047	3.69e-10	2.77e-09	13.4975	KO-WT
105827	105827	3214	Amigo2	adhesion molecule with Ig like domain 2	-0.963189	4.31345	-11.4987	3.2e-10	2.46e-09	13.4975	KO-WT
52392	52392	2738	D1Ertd622e	DNA segment, Chr 1, ERATO Doi 622, expressed	0.667688	6.00696	11.7027	2.36e-10	1.89e-09	13.4948	KO-WT
229877	229877	3663	Rap1gds1	RAP1, GTP-GDP dissociation stimulator 1	0.560588	7.23071	11.7934	2.06e-10	1.69e-09	13.492	KO-WT
26416	26416	3788	Mapk14	mitogen-activated protein kinase 14	-0.558392	6.76398	-11.7605	2.16e-10	1.76e-09	13.4906	KO-WT
14869	14869	752	Gstp2	glutathione S-transferase, pi 2	0.999882	4.8749	11.5679	2.88e-10	2.24e-09	13.4903	KO-WT
114713	114713	5699	Rasa2	RAS p21 protein activator 2	0.636092	6.36797	11.7229	2.29e-10	1.84e-09	13.4762	KO-WT
54153	54153	2914	Rasa4	RAS p21 protein activator 4	-0.826026	4.69825	-11.5343	3.03e-10	2.34e-09	13.4752	KO-WT
50490	50490	3503	Nox4	NADPH oxidase 4	-5.74213	-2.03162	-13.9409	1.05e-11	1.29e-10	13.4715	KO-WT
12021	12021	5448	Bard1	BRCA1 associated RING domain 1	-0.796846	4.90062	-11.557	2.93e-10	2.27e-09	13.4707	KO-WT
108934	108934	4483	Smim13	small integral membrane protein 13	0.72234	6.09996	11.6936	2.39e-10	1.91e-09	13.4681	KO-WT
16765	16765	1060	Stmn1	stathmin 1	-0.766856	5.18119	-11.5878	2.8e-10	2.18e-09	13.4644	KO-WT
72136	72136	2089	Chst14	carbohydrate (N-acetylgalactosamine 4-0) sulfotransferase 14	-0.863369	4.79256	-11.5355	3.03e-10	2.34e-09	13.4602	KO-WT
107045	107045	3806	Lars	leucyl-tRNA synthetase	0.449856	9.27918	11.8768	1.82e-10	1.51e-09	13.4589	KO-WT
53379	53379	4086	Hnrnpa2b1	heterogeneous nuclear ribonucleoprotein A2/B1	-0.492941	9.99556	-11.9072	1.74e-10	1.45e-09	13.458	KO-WT
73852	73852	3574	D3Ertd751e	DNA segment, Chr 3, ERATO Doi 751, expressed	-2.43219	1.91898	-11.4809	3.29e-10	2.51e-09	13.4533	KO-WT
19989	19989	934	Rpl7	ribosomal protein L7	0.426465	9.80155	11.8857	1.8e-10	1.49e-09	13.4374	KO-WT
23921	23921	2848	Sh2b2	SH2B adaptor protein 2	0.984834	4.07978	11.4349	3.52e-10	2.66e-09	13.4326	KO-WT
208292	208292	10851	Zfp871	zinc finger protein 871	0.600372	8.21461	11.8073	2.02e-10	1.66e-09	13.4283	KO-WT
14707	14707	535	Gng5	guanine nucleotide binding protein (G protein), gamma 5	0.891344	4.39615	11.4695	3.34e-10	2.55e-09	13.426	KO-WT
58194	58194	5316	Sh3kbp1	SH3-domain kinase binding protein 1	-0.555052	7.08143	-11.7368	2.24e-10	1.81e-09	13.421	KO-WT
229004	229004	4050	Gmeb2	glucocorticoid modulatory element binding protein 2	0.648349	5.71646	11.6229	2.65e-10	2.09e-09	13.4162	KO-WT
16819	16819	853	Lcn2	lipocalin 2	-3.4622	1.56521	-11.659	2.51e-10	2e-09	13.4068	KO-WT
64934	64934	2911	Pes1	pescadillo ribosomal biogenesis factor 1	0.544168	7.6526	11.7607	2.16e-10	1.76e-09	13.4033	KO-WT
22137	22137	3117	Ttk	Ttk protein kinase	-0.946114	4.43978	-11.4489	3.45e-10	2.62e-09	13.3967	KO-WT
59054	59054	1590	Mrps30	mitochondrial ribosomal protein S30	0.676504	6.17634	11.6418	2.58e-10	2.04e-09	13.377	KO-WT
433375	433375	2125	Creg1	cellular repressor of E1A-stimulated genes 1	0.837349	4.71487	11.4776	3.3e-10	2.52e-09	13.3761	KO-WT
381318	381318	2973	Nsl1	NSL1, MIS12 kinetochore complex component	-0.737601	5.33922	-11.545	2.98e-10	2.31e-09	13.3685	KO-WT
15951	15951	2296	Ifi204	interferon activated gene 204	-1.24262	3.47773	-11.3232	4.17e-10	3.09e-09	13.3621	KO-WT
12462	12462	1977	Cct3	chaperonin containing Tcp1, subunit 3 (gamma)	0.445516	9.10437	11.7993	2.04e-10	1.67e-09	13.3519	KO-WT
50768	50768	8475	Dlc1	deleted in liver cancer 1	-0.535039	6.94199	-11.6794	2.44e-10	1.94e-09	13.3464	KO-WT
16341	16341	1541	Eif3e	eukaryotic translation initiation factor 3, subunit E	0.568281	9.19205	11.7973	2.05e-10	1.68e-09	13.343	KO-WT
12750	12750	1892	Clk4	CDC like kinase 4	0.58611	6.41121	11.638	2.59e-10	2.05e-09	13.3393	KO-WT
69675	69675	6614	Pxdn	peroxidasin	-0.508387	8.14938	-11.7454	2.21e-10	1.79e-09	13.3392	KO-WT
233877	233877	1654	Kctd13	potassium channel tetramerisation domain containing 13	0.990313	4.29899	11.3992	3.72e-10	2.79e-09	13.3382	KO-WT
18951	18951	2127	2019-09-05	septin 5	-1.95878	2.46879	-11.3013	4.32e-10	3.18e-09	13.337	KO-WT
27221	27221	3308	Chaf1a	chromatin assembly factor 1, subunit A (p150)	-0.632292	6.85328	-11.6623	2.5e-10	1.99e-09	13.3303	KO-WT
14873	14873	1163	Gsto1	glutathione S-transferase omega 1	0.543468	7.78424	11.7202	2.29e-10	1.85e-09	13.3294	KO-WT
100041948	100041948	920	Gm9800	predicted gene 9800	-0.415377	9.9027	-11.818	1.98e-10	1.64e-09	13.3272	KO-WT
54141	54141	3822	Spag5	sperm associated antigen 5	-0.571132	6.52385	-11.635	2.61e-10	2.06e-09	13.3245	KO-WT
11443	11443	2149	Chrnb1	cholinergic receptor, nicotinic, beta polypeptide 1 (muscle)	1.02912	4.17618	11.375	3.86e-10	2.89e-09	13.3239	KO-WT
16414	16414	2862	Itgb2	integrin beta 2	-3.30573	1.2602	-11.6854	2.42e-10	1.93e-09	13.3219	KO-WT
241944	241944	6625	D3Ertd254e	DNA segment, Chr 3, ERATO Doi 254, expressed	0.801643	5.14523	11.4909	3.24e-10	2.48e-09	13.3144	KO-WT
20016	20016	1305	Polr1c	polymerase (RNA) I polypeptide C	0.591842	6.9965	11.6615	2.5e-10	1.99e-09	13.3114	KO-WT
14453	14453	2137	Gas2	growth arrest specific 2	1.02448	4.5051	11.4025	3.7e-10	2.78e-09	13.3051	KO-WT
231868	231868	2343	E130309D02Rik	RIKEN cDNA E130309D02 gene	0.774101	5.36619	11.4968	3.21e-10	2.47e-09	13.2829	KO-WT
22377	22377	1321	Wbp1	WW domain binding protein 1	-1.11714	3.93815	-11.312	4.25e-10	3.14e-09	13.2787	KO-WT
18754	18754	6254	Prkce	protein kinase C, epsilon	0.82006	5.14755	11.4597	3.39e-10	2.58e-09	13.266	KO-WT
72754	72754	4664	Arhgef10l	Rho guanine nucleotide exchange factor (GEF) 10-like	-2.69552	1.88318	-11.3741	3.86e-10	2.89e-09	13.2637	KO-WT
67239	67239	1890	Rpf2	ribosome production factor 2 homolog	0.682388	6.12663	11.5626	2.9e-10	2.26e-09	13.2611	KO-WT
234214	234214	6097	Sorbs2	sorbin and SH3 domain containing 2	-3.36837	1.10447	-11.7303	2.26e-10	1.82e-09	13.2603	KO-WT
27273	27273	3453	Pdk4	pyruvate dehydrogenase kinase, isoenzyme 4	-5.59546	-2.10347	-13.7213	1.4e-11	1.64e-10	13.2572	KO-WT
235606	235606	2391	Apeh	acylpeptide hydrolase	-0.788829	5.47689	-11.4792	3.29e-10	2.52e-09	13.2435	KO-WT
223722	223722	1893	Mcat	malonyl CoA:ACP acyltransferase (mitochondrial)	-0.939962	4.60529	-11.3649	3.92e-10	2.93e-09	13.234	KO-WT
445007	445007	2159	Nup85	nucleoporin 85	-0.604113	6.67195	-11.5854	2.81e-10	2.19e-09	13.2307	KO-WT
97112	97112	1739	Nmd3	NMD3 ribosome export adaptor	0.574898	6.73635	11.5905	2.79e-10	2.18e-09	13.2282	KO-WT
214855	214855	5699	Arid5a	AT rich interactive domain 5A (MRF1-like)	0.771109	5.54204	11.4805	3.29e-10	2.51e-09	13.2265	KO-WT
241694	241694	9613	Ralgapa2	Ral GTPase activating protein, alpha subunit 2 (catalytic)	0.74166	5.72006	11.4919	3.23e-10	2.48e-09	13.2138	KO-WT
71900	71900	6082	Tmem106b	transmembrane protein 106B	-0.702953	5.96707	-11.5119	3.13e-10	2.41e-09	13.2117	KO-WT
11735	11735	10685	Ank3	ankyrin 3, epithelial	-0.540138	7.37939	-11.617	2.68e-10	2.1e-09	13.207	KO-WT
20595	20595	1404	Smn1	survival motor neuron 1	0.663508	5.50613	11.4624	3.38e-10	2.57e-09	13.2024	KO-WT
19891	19891	1782	Rpa2	replication protein A2	-0.780186	4.93017	-11.3851	3.8e-10	2.85e-09	13.1975	KO-WT
108671	108671	1631	Dnajc9	DnaJ heat shock protein family (Hsp40) member C9	-0.728183	5.26946	-11.4257	3.57e-10	2.7e-09	13.1955	KO-WT
78339	78339	4658	Ttyh3	tweety family member 3	-0.943779	4.69588	-11.3505	4e-10	2.98e-09	13.1942	KO-WT
107503	107503	1993	Atf5	activating transcription factor 5	0.544942	7.45568	11.611	2.7e-10	2.12e-09	13.1895	KO-WT
54216	54216	9093	Pcdh7	protocadherin 7	-0.87417	4.92485	-11.3765	3.85e-10	2.88e-09	13.188	KO-WT
235534	235534	3120	Pxylp1	2-phosphoxylose phosphatase 1	-1.61202	2.98551	-11.1825	5.18e-10	3.72e-09	13.1866	KO-WT
212163	212163	3418	8030462N17Rik	RIKEN cDNA 8030462N17 gene	0.653268	5.73545	11.4762	3.31e-10	2.52e-09	13.1851	KO-WT
74025	74025	6426	Nphp3	nephronophthisis 3 (adolescent)	-1.75855	2.59572	-11.1871	5.14e-10	3.69e-09	13.1851	KO-WT
67087	67087	2787	Ctnnbip1	catenin beta interacting protein 1	-1.19795	3.77056	-11.2225	4.87e-10	3.52e-09	13.1684	KO-WT
68108	68108	3172	Snhg17	small nucleolar RNA host gene 17	0.582446	6.43955	11.5298	3.05e-10	2.36e-09	13.1678	KO-WT
230073	230073	4943	Ddx58	DEAD (Asp-Glu-Ala-Asp) box polypeptide 58	-1.00688	4.09531	-11.2585	4.61e-10	3.36e-09	13.165	KO-WT
54445	54445	2266	Unc93b1	unc-93 homolog B1 (C. elegans)	-1.89965	2.34471	-11.1932	5.1e-10	3.67e-09	13.1643	KO-WT
76044	76044	6604	Ncapg2	non-SMC condensin II complex, subunit G2	-0.605965	7.02285	-11.565	2.89e-10	2.25e-09	13.1613	KO-WT
78244	78244	2053	Dnajc21	DnaJ heat shock protein family (Hsp40) member C21	0.641139	5.9616	11.4796	3.29e-10	2.52e-09	13.1551	KO-WT
544963	544963	5771	Iqgap2	IQ motif containing GTPase activating protein 2	-0.961393	4.27705	-11.266	4.56e-10	3.32e-09	13.1431	KO-WT
56637	56637	8298	Gsk3b	glycogen synthase kinase 3 beta	0.605786	7.67057	11.5909	2.78e-10	2.18e-09	13.1391	KO-WT
227446	227446	5406	2310035C23Rik	RIKEN cDNA 2310035C23 gene	-0.63858	5.69559	-11.4385	3.5e-10	2.65e-09	13.1385	KO-WT
66511	66511	3247	Chtop	chromatin target of PRMT1	0.510091	7.9915	11.6045	2.73e-10	2.14e-09	13.1324	KO-WT
330119	330119	7663	Adamts3	a disintegrin-like and metallopeptidase (reprolysin type) with thrombospondin type 1 motif, 3	-5.65327	-2.07761	-13.5383	1.78e-11	2.01e-10	13.132	KO-WT
225912	225912	2580	Cyb561a3	cytochrome b561 family, member A3	-0.776493	4.98946	-11.3471	4.02e-10	3e-09	13.1265	KO-WT
380912	380912	4229	Zfp395	zinc finger protein 395	-1.04771	4.0253	-11.2185	4.9e-10	3.54e-09	13.1161	KO-WT
319171	319171	393	Hist1h2ap	histone cluster 1, H2ap	-0.59699	7.09173	-11.537	3.02e-10	2.34e-09	13.1107	KO-WT
23872	23872	3556	Ets2	E26 avian leukemia oncogene 2, 3' domain	0.602062	5.92556	11.4451	3.47e-10	2.63e-09	13.106	KO-WT
68041	68041	2059	Mid1ip1	Mid1 interacting protein 1 (gastrulation specific G12-like (zebrafish))	0.880765	4.81326	11.3153	4.23e-10	3.13e-09	13.1054	KO-WT
67776	67776	4157	Vwa5a	von Willebrand factor A domain containing 5A	-0.845092	4.68418	-11.2928	4.37e-10	3.21e-09	13.1029	KO-WT
68977	68977	1262	Haghl	hydroxyacylglutathione hydrolase-like	-1.72543	2.74014	-11.1277	5.64e-10	4.01e-09	13.1027	KO-WT
77827	77827	7005	Krba1	KRAB-A domain containing 1	-3.72593	1.25466	-11.5786	2.84e-10	2.21e-09	13.1005	KO-WT
227292	227292	2776	Ctdsp1	CTD (carboxy-terminal domain, RNA polymerase II, polypeptide A) small phosphatase 1	-0.582122	6.42225	-11.4775	3.3e-10	2.52e-09	13.0921	KO-WT
12173	12173	4663	Bnc1	basonuclin 1	-1.40137	3.02494	-11.1155	5.74e-10	4.07e-09	13.0812	KO-WT
26411	26411	2699	Map4k1	mitogen-activated protein kinase kinase kinase kinase 1	-1.52338	2.86271	-11.1113	5.78e-10	4.09e-09	13.0797	KO-WT
13178	13178	3057	Dck	deoxycytidine kinase	-1.02593	4.69942	-11.2747	4.5e-10	3.28e-09	13.0786	KO-WT
14229	14229	3347	Fkbp5	FK506 binding protein 5	-0.536006	6.72896	-11.4898	3.24e-10	2.49e-09	13.0745	KO-WT
218490	218490	1129	Btf3	basic transcription factor 3	0.625241	7.60224	11.5454	2.98e-10	2.31e-09	13.0744	KO-WT
80905	80905	2580	Polh	polymerase (DNA directed), eta (RAD 30 related)	-0.697153	5.32565	-11.3557	3.97e-10	2.96e-09	13.0744	KO-WT
14156	14156	2215	Fen1	flap structure specific endonuclease 1	-0.647219	5.92536	-11.4178	3.61e-10	2.72e-09	13.0694	KO-WT
78658	78658	5503	Ncapd3	non-SMC condensin II complex, subunit D3	-0.56742	6.25388	-11.4443	3.47e-10	2.63e-09	13.0618	KO-WT
58804	58804	867	Cdc42ep5	CDC42 effector protein (Rho GTPase binding) 5	-1.49293	2.98539	-11.0967	5.91e-10	4.16e-09	13.0548	KO-WT
71721	71721	3510	Fam13c	family with sequence similarity 13, member C	-5.48812	-2.15422	-13.501	1.87e-11	2.11e-10	13.0519	KO-WT
239559	239559	2175	A4galt	alpha 1,4-galactosyltransferase	-3.74649	1.10023	-11.6324	2.62e-10	2.06e-09	13.0479	KO-WT
11857	11857	1100	Arhgdib	Rho, GDP dissociation inhibitor (GDI) beta	-4.31326	1.35109	-11.5949	2.77e-10	2.17e-09	13.0462	KO-WT
72640	72640	5776	Mex3a	mex3 RNA binding family member A	0.568047	6.63551	11.466	3.36e-10	2.56e-09	13.0449	KO-WT
67052	67052	2201	Ndc80	NDC80 kinetochore complex component	-0.69318	5.76623	-11.3799	3.83e-10	2.87e-09	13.0364	KO-WT
102334	102334	4463	Ankrd10	ankyrin repeat domain 10	0.556901	6.58672	11.4565	3.41e-10	2.59e-09	13.0356	KO-WT
56050	56050	3053	Cyp39a1	cytochrome P450, family 39, subfamily a, polypeptide 1	-1.55748	2.82988	-11.0816	6.05e-10	4.25e-09	13.0345	KO-WT
11826	11826	2760	Aqp1	aquaporin 1	-2.37324	1.6718	-11.2309	4.81e-10	3.48e-09	13.0312	KO-WT
17886	17886	7371	Myh9	myosin, heavy polypeptide 9, non-muscle	-0.655414	10.1832	-11.6367	2.6e-10	2.05e-09	13.029	KO-WT
100041694	100041694	893	Gm10451	predicted gene 10451	-5.50491	-2.14497	-13.4631	1.97e-11	2.2e-10	13.0284	KO-WT
68201	68201	2079	Ccdc34	coiled-coil domain containing 34	-0.780326	5.00384	-11.2846	4.43e-10	3.25e-09	13.0253	KO-WT
16456	16456	2482	F11r	F11 receptor	1.26158	3.68704	11.1266	5.65e-10	4.01e-09	13.0241	KO-WT
18439	18439	5395	P2rx7	purinergic receptor P2X, ligand-gated ion channel, 7	-4.70518	0.251682	-12.5442	6.95e-11	6.57e-10	13.0204	KO-WT
67492	67492	2536	Zfand4	zinc finger, AN1-type domain 4	-2.3747	2.08605	-11.1392	5.54e-10	3.95e-09	13.0153	KO-WT
17532	17532	4032	Mras	muscle and microspikes RAS	-0.763588	4.99612	-11.2772	4.48e-10	3.27e-09	13.0149	KO-WT
22275	22275	1199	Urod	uroporphyrinogen decarboxylase	-0.966509	4.36633	-11.1898	5.12e-10	3.68e-09	13.0063	KO-WT
11856	11856	5748	Arhgap6	Rho GTPase activating protein 6	-0.832426	5.26361	-11.3004	4.32e-10	3.18e-09	13.0034	KO-WT
207214	207214	6738	Larp4	La ribonucleoprotein domain family, member 4	0.566357	8.30409	11.5275	3.06e-10	2.36e-09	12.9878	KO-WT
240832	240832	8112	Tor1aip2	torsin A interacting protein 2	0.47527	7.78544	11.5007	3.19e-10	2.45e-09	12.9877	KO-WT
216161	216161	4640	Sbno2	strawberry notch homolog 2 (Drosophila)	-0.896496	5.45038	-11.3104	4.26e-10	3.14e-09	12.9869	KO-WT
72480	72480	3900	Tspyl4	TSPY-like 4	-4.23314	0.89706	-11.7932	2.06e-10	1.69e-09	12.9849	KO-WT
110816	110816	3871	Pwp2	PWP2 periodic tryptophan protein homolog (yeast)	0.582138	6.3994	11.4044	3.69e-10	2.77e-09	12.9764	KO-WT
70235	70235	1707	Poc1a	POC1 centriolar protein A	-1.41588	3.08472	-11.0476	6.38e-10	4.45e-09	12.9736	KO-WT
20661	20661	6755	Sort1	sortilin 1	-1.66906	2.76615	-11.0362	6.5e-10	4.51e-09	12.9643	KO-WT
67154	67154	3680	Mtdh	metadherin	0.536256	9.023	11.5453	2.98e-10	2.31e-09	12.964	KO-WT
75578	75578	2713	Fggy	FGGY carbohydrate kinase domain containing	-1.12971	3.65897	-11.0817	6.05e-10	4.25e-09	12.9619	KO-WT
235283	235283	2814	Gramd1b	GRAM domain containing 1B	1.07509	4.05128	11.1227	5.68e-10	4.03e-09	12.9532	KO-WT
67247	67247	1883	2019-03-02	mitochondrial amidoxime reducing component 2	-0.716122	5.22883	-11.2603	4.6e-10	3.35e-09	12.9425	KO-WT
73205	73205	3198	3110043O21Rik	RIKEN cDNA 3110043O21 gene	0.811437	5.05219	11.2403	4.74e-10	3.44e-09	12.9391	KO-WT
18626	18626	4701	Per1	period circadian clock 1	0.711462	5.55149	11.29	4.39e-10	3.22e-09	12.9248	KO-WT
240913	240913	3673	Adamts4	a disintegrin-like and metallopeptidase (reprolysin type) with thrombospondin type 1 motif, 4	-2.78189	1.43312	-11.2574	4.62e-10	3.36e-09	12.9247	KO-WT
12816	12816	11659	Col12a1	collagen, type XII, alpha 1	-2.30461	1.80118	-11.1183	5.72e-10	4.06e-09	12.9158	KO-WT
73723	73723	707	Sh3bgrl3	SH3 domain binding glutamic acid-rich protein-like 3	-0.835024	4.80569	-11.1888	5.13e-10	3.69e-09	12.9148	KO-WT
22030	22030	2998	Traf2	TNF receptor-associated factor 2	-0.73717	5.08792	-11.2253	4.85e-10	3.51e-09	12.9147	KO-WT
215351	215351	4938	Senp6	SUMO/sentrin specific peptidase 6	0.522774	7.76754	11.4526	3.43e-10	2.6e-09	12.9141	KO-WT
226652	226652	4488	Arhgap30	Rho GTPase activating protein 30	-0.503858	7.13885	-11.4145	3.63e-10	2.74e-09	12.9134	KO-WT
433759	433759	1971	Hdac1	histone deacetylase 1	-0.674678	5.76332	-11.3011	4.32e-10	3.18e-09	12.9121	KO-WT
66711	66711	1479	Sbds	SBDS ribosome assembly guanine nucleotide exchange factor	0.619342	6.16801	11.3414	4.06e-10	3.02e-09	12.908	KO-WT
16202	16202	1879	Ilk	integrin linked kinase	-0.537766	6.90891	-11.3879	3.78e-10	2.84e-09	12.8952	KO-WT
71738	71738	3338	Mamdc2	MAM domain containing 2	4.66528	0.347889	12.184	1.16e-10	1.02e-09	12.8812	KO-WT
381629	381629	961	Atraid	all-trans retinoic acid induced differentiation factor	-1.0252	3.87859	-11.051	6.35e-10	4.44e-09	12.8767	KO-WT
664862	664862	2941	Gpr137b-ps	G protein-coupled receptor 137B, pseudogene	0.733629	5.21904	11.2162	4.92e-10	3.55e-09	12.868	KO-WT
230514	230514	1827	Leprot	leptin receptor overlapping transcript	-0.66573	5.42023	-11.2296	4.82e-10	3.49e-09	12.8577	KO-WT
68050	68050	2370	Akirin1	akirin 1	0.5819	6.19661	11.3119	4.25e-10	3.14e-09	12.857	KO-WT
217830	217830	3229	9030617O03Rik	RIKEN cDNA 9030617O03 gene	-0.732866	5.6949	-11.2575	4.62e-10	3.36e-09	12.8562	KO-WT
13476	13476	2898	Reep5	receptor accessory protein 5	-0.601325	6.16799	-11.3012	4.32e-10	3.18e-09	12.8492	KO-WT
67763	67763	1868	Prpsap1	phosphoribosyl pyrophosphate synthetase-associated protein 1	0.549966	6.65595	11.3421	4.06e-10	3.02e-09	12.8477	KO-WT
56233	56233	4960	Hdac7	histone deacetylase 7	-0.591841	6.95264	-11.3598	3.95e-10	2.95e-09	12.8468	KO-WT
56434	56434	1729	Tspan3	tetraspanin 3	-0.559698	6.56698	-11.3326	4.11e-10	3.06e-09	12.8463	KO-WT
67160	67160	1565	Eef1g	eukaryotic translation elongation factor 1 gamma	0.436803	9.1509	11.4756	3.31e-10	2.52e-09	12.8459	KO-WT
70717	70717	2876	Medag	mesenteric estrogen dependent adipogenesis	-5.24977	0.419173	-12.4613	7.82e-11	7.26e-10	12.8458	KO-WT
110172	110172	1169	Slc35b1	solute carrier family 35, member B1	0.765436	5.1786	11.1968	5.07e-10	3.65e-09	12.8455	KO-WT
215015	215015	4238	Fam20b	family with sequence similarity 20, member B	-0.563092	6.25324	-11.3058	4.29e-10	3.16e-09	12.8439	KO-WT
626534	626534	1343	Gm6682	tubulin, alpha 1C pseudogene	-0.991261	4.83746	-11.1408	5.52e-10	3.95e-09	12.8381	KO-WT
223753	223753	4546	Cerk	ceramide kinase	-0.777513	4.78112	-11.1347	5.58e-10	3.98e-09	12.8319	KO-WT
12606	12606	2636	Cebpa	CCAAT/enhancer binding protein (C/EBP), alpha	-1.98028	2.09099	-10.9919	6.96e-10	4.78e-09	12.823	KO-WT
14365	14365	12742	Fzd3	frizzled class receptor 3	3.29217	0.76642	11.4896	3.24e-10	2.49e-09	12.8212	KO-WT
63830	63830	83437	Kcnq1ot1	KCNQ1 overlapping transcript 1	0.925007	6.03498	11.2681	4.54e-10	3.31e-09	12.817	KO-WT
68147	68147	1271	Gar1	GAR1 ribonucleoprotein	0.59295	6.42198	11.3017	4.31e-10	3.18e-09	12.8116	KO-WT
11740	11740	1238	Slc25a5	solute carrier family 25 (mitochondrial carrier, adenine nucleotide translocator), member 5	0.473328	8.30777	11.4135	3.64e-10	2.74e-09	12.8084	KO-WT
225164	225164	3793	Mib1	mindbomb E3 ubiquitin protein ligase 1	0.669112	6.84179	11.3275	4.15e-10	3.08e-09	12.8053	KO-WT
53893	53893	1590	Nudt5	nudix (nucleoside diphosphate linked moiety X)-type motif 5	0.556971	6.63406	11.3105	4.26e-10	3.14e-09	12.8002	KO-WT
81904	81904	828	Cacng7	calcium channel, voltage-dependent, gamma subunit 7	-1.05526	3.89114	-11.0011	6.86e-10	4.72e-09	12.797	KO-WT
216846	216846	3950	Cntrob	centrobin, centrosomal BRCA2 interacting protein	-1.06844	4.03975	-11.0163	6.7e-10	4.63e-09	12.7965	KO-WT
76438	76438	2802	Rftn1	raftlin lipid raft linker 1	-5.51221	-2.14679	-13.1755	2.9e-11	3.07e-10	12.7964	KO-WT
72735	72735	3137	Eldr	Egfr long non-coding downstream RNA	-5.80399	-1.46894	-12.8988	4.24e-11	4.24e-10	12.7897	KO-WT
18717	18717	4279	Pip5k1c	phosphatidylinositol-4-phosphate 5-kinase, type 1 gamma	-0.586782	7.0415	-11.3263	4.15e-10	3.08e-09	12.7846	KO-WT
15525	15525	4640	Hspa4	heat shock protein 4	0.435365	9.43881	11.4474	3.46e-10	2.62e-09	12.7818	KO-WT
93708	93708	4708	Pcdhgc5	protocadherin gamma subfamily C, 5	-1.57562	2.96121	-10.9192	7.8e-10	5.31e-09	12.7818	KO-WT
230751	230751	2152	Oscp1	organic solute carrier partner 1	-1.96836	2.28726	-10.9397	7.55e-10	5.16e-09	12.7764	KO-WT
217715	217715	1573	Eif2b2	eukaryotic translation initiation factor 2B, subunit 2 beta	0.653886	5.79764	11.2188	4.9e-10	3.54e-09	12.77	KO-WT
226418	226418	3843	Yod1	YOD1 deubiquitinase	1.04687	4.37187	11.0429	6.43e-10	4.48e-09	12.7661	KO-WT
15528	15528	768	Hspe1	heat shock protein 1 (chaperonin 10)	0.499126	7.42691	11.335	4.1e-10	3.05e-09	12.7592	KO-WT
53885	53885	2260	Nphp1	nephronophthisis 1 (juvenile) homolog (human)	-0.763415	5.13285	-11.1303	5.62e-10	4e-09	12.756	KO-WT
320404	320404	5101	Itpkb	inositol 1,4,5-trisphosphate 3-kinase B	-2.68619	1.22467	-11.1897	5.12e-10	3.68e-09	12.7551	KO-WT
381126	381126	4783	Garem1	GRB2 associated regulator of MAPK1 subtype 1	0.724001	5.26161	11.1455	5.48e-10	3.92e-09	12.7478	KO-WT
17449	17449	1958	Mdh1	malate dehydrogenase 1, NAD (soluble)	-0.568654	6.75485	-11.2839	4.43e-10	3.25e-09	12.7478	KO-WT
209478	209478	4209	Tbc1d12	TBC1D12: TBC1 domain family, member 12	0.819558	5.02697	11.1134	5.76e-10	4.08e-09	12.7429	KO-WT
14194	14194	1632	Fh1	fumarate hydratase 1	-0.589825	6.78705	-11.282	4.45e-10	3.26e-09	12.7414	KO-WT
117160	117160	3456	Ttyh2	tweety family member 2	-0.931831	4.44903	-11.0321	6.54e-10	4.54e-09	12.7395	KO-WT
100121	100121	3526	Tdrd7	tudor domain containing 7	-0.696879	5.43074	-11.1544	5.41e-10	3.87e-09	12.7374	KO-WT
71728	71728	4458	Stk11ip	serine/threonine kinase 11 interacting protein	-0.913259	4.36	-11.0183	6.68e-10	4.62e-09	12.7341	KO-WT
226432	226432	6236	Ipo9	importin 9	-0.477948	7.76425	-11.332	4.12e-10	3.06e-09	12.7254	KO-WT
225363	225363	3705	Etf1	eukaryotic translation termination factor 1	0.53453	8.47837	11.3617	3.94e-10	2.94e-09	12.7141	KO-WT
93683	93683	4626	Glce	glucuronyl C5-epimerase	0.53754	7.66064	11.3166	4.22e-10	3.12e-09	12.709	KO-WT
13731	13731	3440	Emp2	epithelial membrane protein 2	0.491141	7.6172	11.3062	4.28e-10	3.16e-09	12.6963	KO-WT
11816	11816	1251	Apoe	apolipoprotein E	1.78408	2.6129	10.862	8.53e-10	5.75e-09	12.6944	KO-WT
20589	20589	5562	Ighmbp2	immunoglobulin mu binding protein 2	0.787955	4.85076	11.0611	6.25e-10	4.38e-09	12.6931	KO-WT
13601	13601	1899	Ecm1	extracellular matrix protein 1	-1.25271	3.56327	-10.8993	8.05e-10	5.46e-09	12.6911	KO-WT
225187	225187	3256	Ankrd29	ankyrin repeat domain 29	-5.71502	-2.03701	-12.9442	3.98e-11	4.02e-10	12.6723	KO-WT
224024	224024	3302	Scarf2	scavenger receptor class F, member 2	-0.65145	6.73214	-11.2319	4.8e-10	3.48e-09	12.6686	KO-WT
224008	224008	3261	Spidr	scaffolding protein involved in DNA repair	-0.757946	5.60672	-11.1279	5.64e-10	4.01e-09	12.6659	KO-WT
229096	229096	5313	Ythdf3	YTH domain family 3	0.560988	7.53388	11.2776	4.48e-10	3.27e-09	12.6587	KO-WT
227723	227723	10689	Prrc2b	proline-rich coiled-coil 2B	0.500012	9.11659	11.3549	3.98e-10	2.97e-09	12.658	KO-WT
80744	80744	3449	Cwc22	CWC22 spliceosome-associated protein	0.660635	5.62858	11.1303	5.61e-10	4e-09	12.6571	KO-WT
384009	384009	2019	Glipr2	GLI pathogenesis-related 2	-0.830257	4.97992	-11.0447	6.41e-10	4.47e-09	12.6513	KO-WT
26412	26412	2466	Map4k2	mitogen-activated protein kinase kinase kinase kinase 2	-1.20064	3.60484	-10.8774	8.33e-10	5.63e-09	12.6492	KO-WT
80718	80718	7120	Rab27b	RAB27B, member RAS oncogene family	-2.37829	1.95036	-10.9115	7.9e-10	5.37e-09	12.6485	KO-WT
245671	245671	4457	Klf8	Kruppel-like factor 8	-5.45635	-2.16803	-13.0061	3.66e-11	3.73e-10	12.6431	KO-WT
228730	228730	2150	Kiz	kizuna centrosomal protein	-0.787301	4.98613	-11.0399	6.46e-10	4.49e-09	12.6411	KO-WT
211347	211347	7365	Pank3	pantothenate kinase 3	0.645916	7.43103	11.2588	4.61e-10	3.36e-09	12.6385	KO-WT
17245	17245	3151	Mdm1	transformed mouse 3T3 cell double minute 1	-0.986243	3.92913	-10.9053	7.97e-10	5.42e-09	12.6358	KO-WT
237887	237887	3503	Slfn10-ps	schlafen 10, pseudogene	-3.38629	0.967429	-11.2992	4.33e-10	3.18e-09	12.6309	KO-WT
73340	73340	4949	Nptxr	neuronal pentraxin receptor	-1.17274	3.70989	-10.8736	8.38e-10	5.66e-09	12.627	KO-WT
382423	382423	3599	Atxn7l3b	ataxin 7-like 3B	0.493803	7.92771	11.2787	4.47e-10	3.27e-09	12.6256	KO-WT
19877	19877	6187	Rock1	Rho-associated coiled-coil containing protein kinase 1	0.618198	7.18287	11.2354	4.78e-10	3.46e-09	12.6246	KO-WT
67897	67897	5008	Rnmt	RNA (guanine-7-) methyltransferase	0.627074	6.84621	11.2119	4.95e-10	3.57e-09	12.6211	KO-WT
53424	53424	2391	Tsnax	translin-associated factor X	-0.683482	5.86795	-11.1195	5.71e-10	4.05e-09	12.607	KO-WT
320790	320790	9338	Chd7	chromodomain helicase DNA binding protein 7	0.579465	6.58722	11.1851	5.16e-10	3.7e-09	12.6066	KO-WT
18301	18301	1377	Fxyd5	FXYD domain-containing ion transport regulator 5	-1.31186	3.25148	-10.8197	9.12e-10	6.08e-09	12.6023	KO-WT
104718	104718	3442	Ttc7b	tetratricopeptide repeat domain 7B	0.619893	6.10481	11.1381	5.55e-10	3.96e-09	12.5941	KO-WT
18974	18974	1695	Pole2	polymerase (DNA directed), epsilon 2 (p59 subunit)	-0.930631	5.03759	-11.013	6.74e-10	4.65e-09	12.5931	KO-WT
18126	18126	3990	Nos2	nitric oxide synthase 2, inducible	-5.59789	-1.0463	-12.6001	6.43e-11	6.14e-10	12.5891	KO-WT
14841	14841	2811	Gsg2	germ cell associated 2, haspin	-0.946352	4.15567	-10.9019	8.02e-10	5.44e-09	12.5884	KO-WT
29817	29817	1213	Igfbp7	insulin-like growth factor binding protein 7	-4.80738	-0.00803855	-12.3929	8.62e-11	7.9e-10	12.5826	KO-WT
209378	209378	7928	Itih5	inter-alpha (globulin) inhibitor H5	-5.34378	-2.22534	-12.9778	3.8e-11	3.86e-10	12.5814	KO-WT
235184	235184	2306	Msantd2	Myb/SANT-like DNA-binding domain containing 2	0.806029	5.17678	11.0303	6.56e-10	4.55e-09	12.5812	KO-WT
13167	13167	745	Dbi	diazepam binding inhibitor	-0.73469	5.08447	-11.0155	6.71e-10	4.64e-09	12.5807	KO-WT
12994	12994	1597	Csn3	casein kappa	1.70076	2.94629	10.7907	9.55e-10	6.34e-09	12.5807	KO-WT
100041120	100041120	207	Gm3150	guanine nucleotide binding protein (G protein), gamma 5 pseudogene	0.909836	4.69718	10.9672	7.24e-10	4.96e-09	12.5768	KO-WT
107732	107732	1682	Mrpl10	mitochondrial ribosomal protein L10	-0.718991	5.60165	-11.0673	6.19e-10	4.34e-09	12.5686	KO-WT
106344	106344	1216	Rfc4	replication factor C (activator 1) 4	-0.722633	5.13372	-11.0133	6.73e-10	4.65e-09	12.5675	KO-WT
102747	102747	3117	Lrrc49	leucine rich repeat containing 49	-1.19041	3.70769	-10.8353	8.9e-10	5.95e-09	12.5668	KO-WT
11352	11352	10714	Abl2	v-abl Abelson murine leukemia viral oncogene 2 (arg, Abelson-related gene)	0.505713	8.30468	11.2574	4.62e-10	3.36e-09	12.5615	KO-WT
71069	71069	10839	Stox2	storkhead box 2	-5.61681	-1.56171	-12.686	5.7e-11	5.51e-10	12.5604	KO-WT
102032	102032	1459	Smim19	small integral membrane protein 19	-1.31125	3.18653	-10.7879	9.59e-10	6.36e-09	12.5583	KO-WT
76688	76688	2596	Arfrp1	ADP-ribosylation factor related protein 1	0.609184	6.18271	11.1145	5.75e-10	4.07e-09	12.5452	KO-WT
217194	217194	2436	Klhl11	kelch-like 11	0.762168	5.27379	11.0112	6.76e-10	4.66e-09	12.5316	KO-WT
11600	11600	4078	Angpt1	angiopoietin 1	-4.08536	0.975692	-11.3346	4.1e-10	3.05e-09	12.5288	KO-WT
30056	30056	1117	Timm9	translocase of inner mitochondrial membrane 9	0.654024	5.68329	11.0537	6.32e-10	4.42e-09	12.5251	KO-WT
78755	78755	4334	Fam122b	family with sequence similarity 122, member B	-1.03369	4.13283	-10.855	8.63e-10	5.8e-09	12.5207	KO-WT
12827	12827	6426	Col4a2	collagen, type IV, alpha 2	-0.614267	8.5932	-11.2437	4.71e-10	3.42e-09	12.5197	KO-WT
100503670	100503670	2019	Rpl5	ribosomal protein L5	0.791924	6.37001	11.1075	5.82e-10	4.11e-09	12.5117	KO-WT
14472	14472	2126	Gbx2	gastrulation brain homeobox 2	-5.37945	-2.20571	-12.8776	4.36e-11	4.33e-10	12.5109	KO-WT
72635	72635	5243	Lins1	lines homolog 1	0.775345	4.71372	10.9307	7.66e-10	5.22e-09	12.5109	KO-WT
19063	19063	2493	Ppt1	palmitoyl-protein thioesterase 1	-0.679765	5.63071	-11.0216	6.65e-10	4.6e-09	12.489	KO-WT
17174	17174	2752	Masp1	mannan-binding lectin serine peptidase 1	-0.741735	5.11692	-10.9618	7.3e-10	4.99e-09	12.4889	KO-WT
109113	109113	3540	Uhrf2	ubiquitin-like, containing PHD and RING finger domains 2	0.469498	7.78926	11.1777	5.22e-10	3.74e-09	12.4763	KO-WT
68897	68897	5030	Disp1	dispatched RND transporter family member 1	-0.868909	4.70079	-10.8961	8.09e-10	5.49e-09	12.4696	KO-WT
668171	668171	7005	Zxda	zinc finger, X-linked, duplicated A	0.868526	4.28057	10.8442	8.78e-10	5.87e-09	12.4605	KO-WT
110521	110521	8753	Hivep1	human immunodeficiency virus type I enhancer binding protein 1	-0.647527	5.79437	-11.0212	6.65e-10	4.6e-09	12.4603	KO-WT
212880	212880	5673	Ddx46	DEAD (Asp-Glu-Ala-Asp) box polypeptide 46	0.456969	8.2207	11.1897	5.12e-10	3.68e-09	12.4599	KO-WT
24061	24061	3970	Smc1a	structural maintenance of chromosomes 1A	-0.44821	8.0306	-11.1747	5.24e-10	3.76e-09	12.4524	KO-WT
353258	353258	1769	Ltv1	LTV1 ribosome biogenesis factor	0.573527	6.02639	11.042	6.44e-10	4.48e-09	12.4507	KO-WT
56496	56496	1763	Tspan6	tetraspanin 6	-5.44523	-2.18179	-12.7771	5.02e-11	4.91e-10	12.4414	KO-WT
67723	67723	4135	Cep83os	centrosomal protein 83, opposite strand	-1.40059	3.25176	-10.7138	1.08e-09	7.09e-09	12.4363	KO-WT
12215	12215	1752	Bsg	basigin	-0.547254	8.18425	-11.1587	5.37e-10	3.85e-09	12.4148	KO-WT
72080	72080	3121	Sapcd2	suppressor APC domain containing 2	-1.25721	3.42013	-10.7108	1.08e-09	7.11e-09	12.4095	KO-WT
226841	226841	4190	Vash2	vasohibin 2	-0.869941	4.45984	-10.8278	9.01e-10	6.01e-09	12.4075	KO-WT
240505	240505	5994	Cdc42bpg	CDC42 binding protein kinase gamma (DMPK-like)	-0.917295	4.80935	-10.8684	8.45e-10	5.7e-09	12.4051	KO-WT
74326	74326	2675	Hnrnpr	heterogeneous nuclear ribonucleoprotein R	-0.526296	7.20477	-11.0975	5.91e-10	4.16e-09	12.4032	KO-WT
14299	14299	4036	Ncs1	neuronal calcium sensor 1	0.551579	6.42612	11.046	6.4e-10	4.46e-09	12.4025	KO-WT
64297	64297	4525	Gprc5b	G protein-coupled receptor, family C, group 5, member B	-1.59644	2.97372	-10.6766	1.14e-09	7.44e-09	12.4018	KO-WT
98238	98238	2780	Lrrc59	leucine rich repeat containing 59	0.465773	8.25684	11.1542	5.41e-10	3.87e-09	12.4003	KO-WT
76824	76824	2139	Mtfr1l	mitochondrial fission regulator 1-like	0.567516	6.08641	11.0094	6.77e-10	4.67e-09	12.3894	KO-WT
108737	108737	4776	Oxsr1	oxidative-stress responsive 1	0.510319	7.45231	11.1028	5.86e-10	4.13e-09	12.3868	KO-WT
11306	11306	5759	Abcb7	ATP-binding cassette, sub-family B (MDR/TAP), member 7	0.648226	5.94788	10.9938	6.94e-10	4.77e-09	12.386	KO-WT
208943	208943	6733	Myo5c	myosin VC	-1.99632	2.42334	-10.6738	1.15e-09	7.46e-09	12.3855	KO-WT
71703	71703	3385	Armcx3	armadillo repeat containing, X-linked 3	-5.64569	-1.54404	-12.472	7.7e-11	7.17e-10	12.3768	KO-WT
22143	22143	1564	Tuba1b	tubulin, alpha 1B	-0.826918	5.66925	-10.9468	7.47e-10	5.1e-09	12.3663	KO-WT
19726	19726	9341	Rfx3	regulatory factor X, 3 (influences HLA class II expression)	0.835066	5.09239	10.8862	8.21e-10	5.56e-09	12.3661	KO-WT
100041478	100041478	522	Gm3362	predicted pseudogene 3362	0.643442	7.71415	11.103	5.86e-10	4.13e-09	12.3639	KO-WT
217666	217666	3338	L2hgdh	L-2-hydroxyglutarate dehydrogenase	0.615395	6.33073	11.0094	6.77e-10	4.67e-09	12.3565	KO-WT
319545	319545	2892	D430020J02Rik	RIKEN cDNA D430020J02 gene	-1.23273	3.30241	-10.6692	1.16e-09	7.51e-09	12.3561	KO-WT
14359	14359	2326	Fxr1	fragile X mental retardation gene 1, autosomal homolog	0.523448	7.89758	11.1024	5.86e-10	4.13e-09	12.3464	KO-WT
100040416	100040416	636	Rpl13-ps6	ribosomal protein L13, pseudogene 6	0.545888	8.3544	11.1234	5.68e-10	4.03e-09	12.3436	KO-WT
544696	544696	7240	Tbc1d32	TBC1 domain family, member 32	-1.11528	4.14243	-10.7427	1.03e-09	6.8e-09	12.3419	KO-WT
16443	16443	19459	Itsn1	intersectin 1 (SH3 domain protein 1A)	-0.595776	6.49518	-11.0087	6.78e-10	4.67e-09	12.3384	KO-WT
19027	19027	4689	Sypl	synaptophysin-like protein	0.618825	7.34059	11.0659	6.2e-10	4.35e-09	12.3382	KO-WT
72322	72322	3709	Xpo5	exportin 5	0.498368	7.94609	11.0997	5.89e-10	4.15e-09	12.338	KO-WT
544752	544752	6675	Tug1	taurine upregulated gene 1	0.602012	7.76105	11.0841	6.03e-10	4.24e-09	12.3292	KO-WT
226539	226539	3581	Dars2	aspartyl-tRNA synthetase 2 (mitochondrial)	-0.747417	5.04145	-10.8534	8.65e-10	5.81e-09	12.3283	KO-WT
68667	68667	4245	Trpm4	transient receptor potential cation channel, subfamily M, member 4	-1.49303	3.10088	-10.6245	1.24e-09	7.97e-09	12.3095	KO-WT
26943	26943	3694	Serinc3	serine incorporator 3	0.492758	7.57202	11.0591	6.27e-10	4.39e-09	12.3054	KO-WT
66271	66271	766	Tmem126a	transmembrane protein 126A	0.73594	5.14895	10.8516	8.68e-10	5.83e-09	12.2969	KO-WT
22343	22343	4137	Lin7c	lin-7 homolog C (C. elegans)	0.617787	7.2288	11.0334	6.53e-10	4.53e-09	12.2965	KO-WT
72392	72392	3109	Tmem175	transmembrane protein 175	-1.14406	3.60564	-10.6536	1.19e-09	7.65e-09	12.2886	KO-WT
68981	68981	1250	Snrpa1	small nuclear ribonucleoprotein polypeptide A'	0.556019	6.35577	10.9654	7.26e-10	4.97e-09	12.2814	KO-WT
665433	665433	514	Hist1h2ao	histone cluster 1, H2ao	-0.607654	7.29532	-11.0269	6.59e-10	4.57e-09	12.2814	KO-WT
18176	18176	4470	Nras	neuroblastoma ras oncogene	0.548854	7.57633	11.0441	6.42e-10	4.47e-09	12.2811	KO-WT
20719	20719	1888	Serpinb6a	serine (or cysteine) peptidase inhibitor, clade B, member 6a	0.477259	7.7468	11.0534	6.33e-10	4.42e-09	12.2806	KO-WT
30939	30939	1738	Pttg1	pituitary tumor-transforming gene 1	-1.01061	3.75588	-10.6597	1.18e-09	7.59e-09	12.271	KO-WT
110094	110094	5252	Phka2	phosphorylase kinase alpha 2	-0.945285	4.08073	-10.6956	1.11e-09	7.26e-09	12.2699	KO-WT
69082	69082	1963	Zc3h15	zinc finger CCCH-type containing 15	0.47363	7.7722	11.0477	6.38e-10	4.45e-09	12.2691	KO-WT
13000	13000	3766	Csnk2a2	casein kinase 2, alpha prime polypeptide	0.566227	6.56419	10.9716	7.19e-10	4.93e-09	12.2661	KO-WT
232227	232227	6812	Iqsec1	IQ motif and Sec7 domain 1	-0.679833	5.30881	-10.8463	8.75e-10	5.87e-09	12.2635	KO-WT
214572	214572	2254	Prmt7	protein arginine N-methyltransferase 7	0.585579	6.35174	10.9508	7.42e-10	5.07e-09	12.2587	KO-WT
57875	57875	1903	Angptl4	angiopoietin-like 4	-5.62356	-1.31387	-12.2921	9.95e-11	8.96e-10	12.257	KO-WT
320940	320940	6047	Atp11c	ATPase, class VI, type 11C	0.660207	5.7724	10.8934	8.12e-10	5.51e-09	12.2515	KO-WT
60507	60507	1321	Qtrt1	queuine tRNA-ribosyltransferase 1	0.776635	5.44303	10.8567	8.61e-10	5.79e-09	12.2515	KO-WT
13831	13831	4190	Epc1	enhancer of polycomb homolog 1 (Drosophila)	0.775148	4.87102	10.7863	9.62e-10	6.37e-09	12.2458	KO-WT
20975	20975	5597	Synj2	synaptojanin 2	0.529977	7.17804	10.99	6.98e-10	4.8e-09	12.2309	KO-WT
331487	331487	1112	Uprt	uracil phosphoribosyltransferase	0.911244	4.24339	10.6923	1.12e-09	7.29e-09	12.2227	KO-WT
66257	66257	2103	Nicn1	nicolin 1	-1.08062	4.07857	-10.6595	1.18e-09	7.59e-09	12.2165	KO-WT
14302	14302	4805	Frk	fyn-related kinase	-1.06758	4.18462	-10.6649	1.17e-09	7.54e-09	12.2051	KO-WT
56451	56451	1392	Suclg1	succinate-CoA ligase, GDP-forming, alpha subunit	-0.578329	6.34027	-10.9136	7.87e-10	5.36e-09	12.204	KO-WT
16402	16402	4367	Itga5	integrin alpha 5 (fibronectin receptor alpha)	-0.538596	6.53937	-10.9253	7.73e-10	5.26e-09	12.1971	KO-WT
18432	18432	4117	Mybbp1a	MYB binding protein (P160) 1a	0.472992	9.84466	11.0948	5.93e-10	4.17e-09	12.1933	KO-WT
107508	107508	4850	Eprs	glutamyl-prolyl-tRNA synthetase	0.392304	10.3799	11.1167	5.73e-10	4.06e-09	12.1929	KO-WT
28105	28105	4851	Trim36	tripartite motif-containing 36	2.58679	1.58082	10.6627	1.17e-09	7.56e-09	12.192	KO-WT
52858	52858	1878	Cdipt	CDP-diacylglycerol--inositol 3-phosphatidyltransferase (phosphatidylinositol synthase)	0.57869	6.0407	10.8802	8.29e-10	5.61e-09	12.1871	KO-WT
74137	74137	3132	Nuak2	NUAK family, SNF1-like kinase, 2	-3.4206	1.55434	-10.7404	1.03e-09	6.82e-09	12.1737	KO-WT
16571	16571	4712	Kif4	kinesin family member 4	-0.639283	5.8488	-10.8493	8.71e-10	5.84e-09	12.1731	KO-WT
269855	269855	4260	Ssc5d	scavenger receptor cysteine rich family, 5 domains	-1.5269	3.00359	-10.5291	1.45e-09	9.11e-09	12.164	KO-WT
67053	67053	2467	Rpp14	ribonuclease P 14 subunit	0.581354	5.86302	10.8456	8.76e-10	5.87e-09	12.1581	KO-WT
26357	26357	2491	Abcg2	ATP-binding cassette, sub-family G (WHITE), member 2	-1.15924	3.70127	-10.5808	1.33e-09	8.48e-09	12.1566	KO-WT
56045	56045	4010	Samhd1	SAM domain and HD domain, 1	-0.537346	6.33215	-10.8836	8.25e-10	5.58e-09	12.1557	KO-WT
268395	268395	1745	Mpg	N-methylpurine-DNA glycosylase	-1.0242	3.94899	-10.6086	1.28e-09	8.15e-09	12.1554	KO-WT
213350	213350	1497	Pddc1	Parkinson disease 7 domain containing 1	-0.89157	4.2005	-10.6336	1.23e-09	7.87e-09	12.144	KO-WT
14370	14370	3346	Fzd8	frizzled class receptor 8	-5.18515	-2.30855	-12.5252	7.14e-11	6.73e-10	12.1402	KO-WT
53421	53421	3039	Sec61a1	Sec61 alpha 1 subunit (S. cerevisiae)	0.45265	8.25074	10.9883	7e-10	4.81e-09	12.1334	KO-WT
207596	207596	9030	Thsd4	thrombospondin, type I, domain containing 4	-1.56186	3.10507	-10.5109	1.49e-09	9.35e-09	12.1283	KO-WT
241311	241311	6602	Zbtb34	zinc finger and BTB domain containing 34	0.811417	4.52343	10.6682	1.16e-09	7.51e-09	12.1243	KO-WT
13039	13039	1971	Ctsl	cathepsin L	0.413178	9.47879	11.0347	6.51e-10	4.52e-09	12.1211	KO-WT
19664	19664	5710	Rbpj	recombination signal binding protein for immunoglobulin kappa J region	0.450963	9.6281	11.0409	6.45e-10	4.49e-09	12.121	KO-WT
52530	52530	1004	Nhp2	NHP2 ribonucleoprotein	0.524454	6.77936	10.8961	8.09e-10	5.49e-09	12.1191	KO-WT
53895	53895	1207	Clpp	caseinolytic mitochondrial matrix peptidase proteolytic subunit	0.622398	6.1862	10.8443	8.78e-10	5.87e-09	12.1083	KO-WT
15936	15936	1522	Ier2	immediate early response 2	0.655911	5.95371	10.8189	9.13e-10	6.09e-09	12.1015	KO-WT
100038725	100038725	2691	Cep85l	centrosomal protein 85-like	1.03353	3.83292	10.5631	1.37e-09	8.7e-09	12.0931	KO-WT
66939	66939	2600	Aagab	alpha- and gamma-adaptin binding protein	-0.74263	5.12867	-10.7159	1.08e-09	7.07e-09	12.0874	KO-WT
17289	17289	3554	Mertk	c-mer proto-oncogene tyrosine kinase	-1.36703	3.07994	-10.4863	1.55e-09	9.68e-09	12.0871	KO-WT
94245	94245	1311	Dtnbp1	dystrobrevin binding protein 1	-0.840588	4.31413	-10.603	1.29e-09	8.21e-09	12.0697	KO-WT
13171	13171	3292	Dbt	dihydrolipoamide branched chain transacylase E2	0.696976	5.67738	10.7682	9.9e-10	6.55e-09	12.0642	KO-WT
70044	70044	2750	Tut1	terminal uridylyl transferase 1, U6 snRNA-specific	0.561654	6.40905	10.8353	8.9e-10	5.95e-09	12.0634	KO-WT
319701	319701	2117	Fbxo48	F-box protein 48	-1.69971	2.36387	-10.4587	1.62e-09	1.01e-08	12.0529	KO-WT
64291	64291	5306	Osbpl1a	oxysterol binding protein-like 1A	-0.744639	4.78677	-10.6523	1.19e-09	7.67e-09	12.0511	KO-WT
244049	244049	5789	Mctp2	multiple C2 domains, transmembrane 2	1.31663	3.54724	10.5014	1.52e-09	9.48e-09	12.0476	KO-WT
17913	17913	5662	Myo1c	myosin IC	-0.529124	7.00015	-10.8641	8.51e-10	5.73e-09	12.0461	KO-WT
13435	13435	9852	Dnmt3a	DNA methyltransferase 3A	0.624398	6.55348	10.8342	8.92e-10	5.96e-09	12.0444	KO-WT
381413	381413	3911	Gpr176	G protein-coupled receptor 176	-5.45439	-1.63727	-12.1588	1.21e-10	1.05e-09	12.0444	KO-WT
59014	59014	2048	Rrs1	ribosome biogenesis regulator 1	0.460352	7.75691	10.9078	7.94e-10	5.4e-09	12.0438	KO-WT
70997	70997	2264	Spef1	sperm flagellar 1	0.694093	4.99873	10.6791	1.14e-09	7.42e-09	12.0437	KO-WT
15381	15381	2844	Hnrnpc	heterogeneous nuclear ribonucleoprotein C	0.437352	8.89708	10.9605	7.31e-10	5e-09	12.0412	KO-WT
14933	14933	4427	Gk	glycerol kinase	0.810626	5.70063	10.754	1.01e-09	6.69e-09	12.0393	KO-WT
70925	70925	3494	Cdkn2aip	CDKN2A interacting protein	0.73872	4.93074	10.6667	1.16e-09	7.52e-09	12.0376	KO-WT
17912	17912	5042	Myo1b	myosin IB	-0.540606	6.88797	-10.8511	8.68e-10	5.83e-09	12.0368	KO-WT
19248	19248	3166	Ptpn12	protein tyrosine phosphatase, non-receptor type 12	0.531065	6.55426	10.826	9.03e-10	6.03e-09	12.0303	KO-WT
68770	68770	4839	Phtf2	putative homeodomain transcription factor 2	0.826703	4.85149	10.6437	1.21e-09	7.76e-09	12.0177	KO-WT
75778	75778	1730	Them4	thioesterase superfamily member 4	1.26123	3.35781	10.4658	1.61e-09	9.97e-09	12.0145	KO-WT
245828	245828	745	Trappc1	trafficking protein particle complex 1	-1.08553	3.75213	-10.499	1.52e-09	9.51e-09	12.0123	KO-WT
12934	12934	4432	Dpysl2	dihydropyrimidinase-like 2	-0.665968	5.43048	-10.7047	1.09e-09	7.17e-09	12.0095	KO-WT
264134	264134	4140	Ttc26	tetratricopeptide repeat domain 26	-0.950154	4.22343	-10.5513	1.4e-09	8.83e-09	12.0075	KO-WT
628308	628308	4664	Zfp970	zinc finger protein 970	0.742273	4.86131	10.638	1.22e-09	7.82e-09	12.0045	KO-WT
109672	109672	749	Cyb5a	cytochrome b5 type A (microsomal)	-0.830858	4.35089	-10.566	1.37e-09	8.66e-09	12.0012	KO-WT
54367	54367	2721	Zfp326	zinc finger protein 326	-0.766309	4.85935	-10.63	1.23e-09	7.91e-09	12.0003	KO-WT
21427	21427	1436	Vps72	vacuolar protein sorting 72	0.649326	6.20458	10.7769	9.76e-10	6.47e-09	11.996	KO-WT
67980	67980	1839	Gnpda2	glucosamine-6-phosphate deaminase 2	1.08826	4.00779	10.5188	1.47e-09	9.24e-09	11.9907	KO-WT
83603	83603	3054	Elovl4	elongation of very long chain fatty acids (FEN1/Elo2, SUR4/Elo3, yeast)-like 4	-5.19902	-2.30376	-12.351	9.15e-11	8.32e-10	11.9904	KO-WT
18099	18099	4496	Nlk	nemo like kinase	0.567211	5.91575	10.7474	1.02e-09	6.75e-09	11.9892	KO-WT
229780	229780	3159	Trmt13	tRNA methyltransferase 13	1.02552	3.86799	10.5034	1.51e-09	9.46e-09	11.9889	KO-WT
70358	70358	1216	Steap1	six transmembrane epithelial antigen of the prostate 1	0.566903	6.53008	10.7975	9.45e-10	6.28e-09	11.9868	KO-WT
20115	20115	961	Rps7	ribosomal protein S7	0.92228	5.63055	10.7107	1.08e-09	7.11e-09	11.9833	KO-WT
239667	239667	9063	Dip2b	disco interacting protein 2 homolog B	0.612931	5.75405	10.7265	1.06e-09	6.96e-09	11.9814	KO-WT
16543	16543	3435	Mdfic	MyoD family inhibitor domain containing	0.541807	6.83813	10.8127	9.22e-10	6.14e-09	11.9769	KO-WT
14426	14426	5113	Galnt4	UDP-N-acetyl-alpha-D-galactosamine:polypeptide N-acetylgalactosaminyltransferase 4	-1.06613	4.29651	-10.5376	1.43e-09	9.01e-09	11.975	KO-WT
18150	18150	860	Npm3	nucleoplasmin 3	0.910167	5.06073	10.6337	1.23e-09	7.87e-09	11.9625	KO-WT
234728	234728	3577	Cmtr2	cap methyltransferase 2	0.654665	5.35998	10.6683	1.16e-09	7.51e-09	11.956	KO-WT
13874	13874	4136	Ereg	epiregulin	0.763135	5.60617	10.6899	1.12e-09	7.31e-09	11.9493	KO-WT
106672	106672	637	AI413582	expressed sequence AI413582	-0.966823	3.95871	-10.4837	1.56e-09	9.71e-09	11.9471	KO-WT
18938	18938	919	Ppp1r14b	protein phosphatase 1, regulatory (inhibitor) subunit 14B	0.533645	7.06711	10.8068	9.31e-10	6.19e-09	11.9438	KO-WT
108897	108897	2953	Aif1l	allograft inflammatory factor 1-like	-0.969152	4.12495	-10.499	1.52e-09	9.51e-09	11.9409	KO-WT
14113	14113	1159	Fbl	fibrillarin	0.671144	5.78815	10.7045	1.1e-09	7.17e-09	11.9407	KO-WT
76527	76527	1838	Il34	interleukin 34	-1.89644	1.98246	-10.4176	1.74e-09	1.07e-08	11.9405	KO-WT
16790	16790	3423	Anpep	alanyl (membrane) aminopeptidase	-1.76925	2.13614	-10.4008	1.78e-09	1.1e-08	11.9401	KO-WT
231633	231633	2084	Tmem119	transmembrane protein 119	-4.2893	0.256429	-11.3561	3.97e-10	2.96e-09	11.9342	KO-WT
101401	101401	6036	Adamts9	a disintegrin-like and metallopeptidase (reprolysin type) with thrombospondin type 1 motif, 9	-2.57558	1.3377	-10.5606	1.38e-09	8.72e-09	11.9334	KO-WT
114663	114663	1386	Impa2	inositol (myo)-1(or 4)-monophosphatase 2	-0.818652	4.66382	-10.5529	1.4e-09	8.82e-09	11.9152	KO-WT
66053	66053	2471	Ppil2	peptidylprolyl isomerase (cyclophilin)-like 2	-0.689001	5.6285	-10.6683	1.16e-09	7.51e-09	11.9147	KO-WT
223864	223864	3834	Rapgef3	Rap guanine nucleotide exchange factor (GEF) 3	-0.731316	5.00402	-10.5927	1.31e-09	8.33e-09	11.9088	KO-WT
19317	19317	9879	Qk	quaking	0.5631	8.54271	10.8621	8.53e-10	5.75e-09	11.9065	KO-WT
16998	16998	5190	Ltbp3	latent transforming growth factor beta binding protein 3	-0.473899	8.61389	-10.8648	8.5e-10	5.73e-09	11.9062	KO-WT
17188	17188	2374	Maz	MYC-associated zinc finger protein (purine-binding transcription factor)	0.493428	7.243	10.7934	9.51e-10	6.31e-09	11.9044	KO-WT
71665	71665	2523	Fuca1	fucosidase, alpha-L- 1, tissue	-0.857747	4.69016	-10.5485	1.41e-09	8.86e-09	11.9041	KO-WT
235542	235542	7361	Ppp2r3a	protein phosphatase 2, regulatory subunit B'', alpha	-0.692572	5.65012	-10.6596	1.18e-09	7.59e-09	11.897	KO-WT
15469	15469	1508	Prmt1	protein arginine N-methyltransferase 1	0.513775	8.36885	10.842	8.81e-10	5.89e-09	11.8865	KO-WT
67122	67122	2582	Nrarp	Notch-regulated ankyrin repeat protein	-4.42505	-0.0757189	-11.6585	2.52e-10	2e-09	11.8857	KO-WT
22088	22088	1832	Tsg101	tumor susceptibility gene 101	0.652968	6.06946	10.6962	1.11e-09	7.26e-09	11.8829	KO-WT
219181	219181	9416	Akap11	A kinase (PRKA) anchor protein 11	-0.535304	7.02101	-10.7647	9.95e-10	6.59e-09	11.8813	KO-WT
108961	108961	3691	E2f8	E2F transcription factor 8	-0.578576	6.31591	-10.7104	1.08e-09	7.11e-09	11.8753	KO-WT
30960	30960	1643	Vapa	vesicle-associated membrane protein, associated protein A	0.470107	7.84614	10.8093	9.27e-10	6.17e-09	11.8751	KO-WT
237082	237082	2545	Nxt2	nuclear transport factor 2-like export factor 2	-5.27616	-2.26391	-12.1889	1.15e-10	1.02e-09	11.871	KO-WT
19075	19075	1533	Prim1	DNA primase, p49 subunit	-0.602731	5.99273	-10.6777	1.14e-09	7.44e-09	11.8684	KO-WT
83924	83924	2981	Gpr137b	G protein-coupled receptor 137B	0.653607	5.40871	10.6187	1.26e-09	8.04e-09	11.8652	KO-WT
56791	56791	1387	Ube2l6	ubiquitin-conjugating enzyme E2L 6	-2.07437	1.81332	-10.3935	1.81e-09	1.11e-08	11.864	KO-WT
231225	231225	3492	Tapt1	transmembrane anterior posterior transformation 1	0.562853	6.10687	10.6877	1.12e-09	7.33e-09	11.8621	KO-WT
243958	243958	2484	Siglecg	sialic acid binding Ig-like lectin G	-5.48752	-1.63024	-11.9617	1.61e-10	1.35e-09	11.8609	KO-WT
73158	73158	6617	Larp1	La ribonucleoprotein domain family, member 1	0.392695	9.43309	10.87	8.43e-10	5.69e-09	11.8566	KO-WT
98402	98402	3673	Sh3bp4	SH3-domain binding protein 4	-1.11253	3.47291	-10.3763	1.86e-09	1.13e-08	11.8561	KO-WT
103012	103012	6565	Firre	functional intergenic repeating RNA element	0.575773	6.27419	10.6898	1.12e-09	7.31e-09	11.8425	KO-WT
68713	68713	840	Ifitm1	interferon induced transmembrane protein 1	-1.87499	2.18288	-10.329	2.01e-09	1.21e-08	11.8304	KO-WT
22410	22410	2227	Wnt10b	wingless-type MMTV integration site family, member 10B	-2.74275	0.94635	-10.6087	1.28e-09	8.15e-09	11.8154	KO-WT
67451	67451	2891	Pkp2	plakophilin 2	-0.704911	4.98751	-10.5334	1.44e-09	9.05e-09	11.8133	KO-WT
224250	224250	2194	Cldnd1	claudin domain containing 1	0.558487	6.46382	10.6854	1.13e-09	7.36e-09	11.8105	KO-WT
20501	20501	4426	Slc16a1	solute carrier family 16 (monocarboxylic acid transporters), member 1	0.451594	8.57861	10.8038	9.36e-10	6.22e-09	11.8082	KO-WT
58172	58172	6027	Sertad2	SERTA domain containing 2	0.502479	6.87095	10.7107	1.08e-09	7.11e-09	11.8058	KO-WT
72349	72349	4204	Dusp3	dual specificity phosphatase 3 (vaccinia virus phosphatase VH1-related)	0.6496	5.5866	10.5958	1.3e-09	8.3e-09	11.7952	KO-WT
53612	53612	1281	Vti1b	vesicle transport through interaction with t-SNAREs 1B	0.556898	6.10789	10.6444	1.21e-09	7.76e-09	11.7904	KO-WT
12051	12051	1835	Bcl3	B cell leukemia/lymphoma 3	-1.84156	2.32466	-10.2944	2.12e-09	1.27e-08	11.7891	KO-WT
319955	319955	8422	Ercc6	excision repair cross-complementing rodent repair deficiency, complementation group 6	0.609002	5.44022	10.5756	1.35e-09	8.54e-09	11.7874	KO-WT
327987	327987	11787	Med13	mediator complex subunit 13	0.547541	8.01086	10.7632	9.98e-10	6.6e-09	11.7858	KO-WT
319710	319710	4662	Frmd6	FERM domain containing 6	-0.483252	7.14213	-10.7128	1.08e-09	7.1e-09	11.7833	KO-WT
22685	22685	2813	Zfp239	zinc finger protein 239	-1.33865	3.31767	-10.3094	2.07e-09	1.25e-08	11.7734	KO-WT
56353	56353	4376	Rybp	RING1 and YY1 binding protein	0.595959	5.98653	10.6184	1.26e-09	8.04e-09	11.7662	KO-WT
19286	19286	1036	Pts	6-pyruvoyl-tetrahydropterin synthase	-1.20378	3.37969	-10.3116	2.06e-09	1.24e-08	11.7653	KO-WT
269536	269536	3203	Tex10	testis expressed gene 10	0.512474	7.10765	10.7004	1.1e-09	7.21e-09	11.7647	KO-WT
70435	70435	4601	Inf2	inverted formin, FH2 and WH2 domain containing	-0.527271	8.02706	-10.7501	1.02e-09	6.73e-09	11.7643	KO-WT
12593	12593	3929	Cdyl	chromodomain protein, Y chromosome-like	0.807174	4.89393	10.4917	1.54e-09	9.61e-09	11.7578	KO-WT
56554	56554	1271	Raet1d	retinoic acid early transcript delta	-2.24469	1.7543	-10.3375	1.98e-09	1.2e-08	11.7576	KO-WT
230752	230752	1363	Eva1b	eva-1 homolog B (C. elegans)	-0.811093	4.82459	-10.477	1.58e-09	9.81e-09	11.7562	KO-WT
13560	13560	2574	E4f1	E4F transcription factor 1	0.734978	5.11289	10.5136	1.49e-09	9.32e-09	11.749	KO-WT
225745	225745	1004	Haus1	HAUS augmin-like complex, subunit 1	-0.941855	4.18306	-10.3889	1.82e-09	1.12e-08	11.7463	KO-WT
109552	109552	2466	Sri	sorcin	-0.647832	6.12013	-10.6105	1.27e-09	8.13e-09	11.7392	KO-WT
66410	66410	1486	Mterf3	mitochondrial transcription termination factor 3	0.793497	5.08031	10.5006	1.52e-09	9.49e-09	11.7353	KO-WT
20524	20524	1667	Slc25a17	solute carrier family 25 (mitochondrial carrier, peroxisomal membrane protein), member 17	-0.565262	6.20078	-10.6153	1.26e-09	8.07e-09	11.7338	KO-WT
69202	69202	1155	Ptms	parathymosin	-0.543487	7.09573	-10.677	1.14e-09	7.44e-09	11.7293	KO-WT
66475	66475	555	Rps23	ribosomal protein S23	0.791178	5.86768	10.5811	1.33e-09	8.48e-09	11.7266	KO-WT
14086	14086	2667	Fscn1	fascin actin-bundling protein 1	-0.488064	8.16693	-10.7336	1.05e-09	6.89e-09	11.7255	KO-WT
12616	12616	2724	Cenpb	centromere protein B	-0.558576	7.44916	-10.6952	1.11e-09	7.26e-09	11.7249	KO-WT
74187	74187	3425	Katnb1	katanin p80 (WD40-containing) subunit B 1	-1.07235	3.921	-10.3367	1.98e-09	1.2e-08	11.7146	KO-WT
77125	77125	2603	Il33	interleukin 33	-3.55635	0.362002	-10.9306	7.66e-10	5.22e-09	11.7141	KO-WT
320538	320538	14669	Ubn2	ubinuclein 2	0.539826	7.18294	10.6739	1.15e-09	7.46e-09	11.7137	KO-WT
449000	449000	2680	Zfp960	zinc finger protein 960	0.853665	4.71281	10.4407	1.67e-09	1.03e-08	11.7111	KO-WT
239528	239528	8031	Ago2	argonaute RISC catalytic subunit 2	0.578961	8.02562	10.7182	1.07e-09	7.05e-09	11.7106	KO-WT
76130	76130	2598	Las1l	LAS1-like (S. cerevisiae)	0.533248	6.40113	10.619	1.26e-09	8.04e-09	11.7086	KO-WT
109815	109815	1191	Selenos	selenoprotein S	0.946774	4.23862	10.3771	1.85e-09	1.13e-08	11.7066	KO-WT
276770	276770	2017	Eif5a	eukaryotic translation initiation factor 5A	0.394634	10.2297	10.8097	9.27e-10	6.17e-09	11.7041	KO-WT
21380	21380	1777	Tbx1	T-box 1	-5.28546	-2.26371	-12.0032	1.51e-10	1.28e-09	11.7005	KO-WT
110078	110078	3838	Pygb	brain glycogen phosphorylase	-0.618231	6.5853	-10.62	1.25e-09	8.03e-09	11.6922	KO-WT
624341	624341	1642	Olfr856-ps1	olfactory receptor 856, pseudogene 1	3.43722	0.501612	10.7624	9.99e-10	6.6e-09	11.6911	KO-WT
621699	621699	1661	Gm6252	predicted gene 6252	0.994292	5.66413	10.5356	1.43e-09	9.03e-09	11.6904	KO-WT
74164	74164	4556	Nfx1	nuclear transcription factor, X-box binding 1	0.50743	7.52262	10.6753	1.15e-09	7.45e-09	11.6838	KO-WT
66573	66573	4476	Dzip1	DAZ interacting protein 1	-0.725375	4.84541	-10.4333	1.69e-09	1.05e-08	11.6764	KO-WT
27078	27078	785	B9d1	B9 protein domain 1	-1.364	2.89875	-10.221	2.39e-09	1.41e-08	11.6701	KO-WT
195727	195727	5830	Nhs	NHS actin remodeling regulator	-5.0818	-2.35475	-12.0293	1.46e-10	1.24e-09	11.6657	KO-WT
72351	72351	2064	Ptar1	protein prenyltransferase alpha subunit repeat containing 1	0.923408	4.70796	10.4061	1.77e-09	1.09e-08	11.6567	KO-WT
69171	69171	2738	Cnppd1	cyclin Pas1/PHO80 domain containing 1	0.585886	5.89076	10.5424	1.42e-09	8.94e-09	11.6549	KO-WT
100043257	100043257	532	Gm15453	predicted gene 15453	-0.503104	6.58749	-10.594	1.31e-09	8.32e-09	11.6471	KO-WT
20660	20660	6938	Sorl1	sortilin-related receptor, LDLR class A repeats-containing	-5.20631	-2.29451	-11.9553	1.62e-10	1.36e-09	11.6366	KO-WT
14467	14467	2098	Gbas	glioblastoma amplified sequence	-0.59955	5.57713	-10.496	1.53e-09	9.55e-09	11.636	KO-WT
213464	213464	3632	Rbbp5	retinoblastoma binding protein 5, histone lysine methyltransferase complex subunit	0.520744	6.88536	10.6068	1.28e-09	8.17e-09	11.6325	KO-WT
214290	214290	5551	Zcchc6	zinc finger, CCHC domain containing 6	0.523373	6.54077	10.5805	1.34e-09	8.48e-09	11.6274	KO-WT
668041	668041	426	Gm8942	predicted gene 8942	0.766917	6.19489	10.5488	1.4e-09	8.86e-09	11.6229	KO-WT
66861	66861	4054	Dnajc10	DnaJ heat shock protein family (Hsp40) member C10	-0.498174	7.66006	-10.6446	1.2e-09	7.76e-09	11.6217	KO-WT
56321	56321	1800	Aatf	apoptosis antagonizing transcription factor	0.498848	6.80075	10.5907	1.31e-09	8.35e-09	11.6146	KO-WT
83435	83435	3007	Plekha3	pleckstrin homology domain-containing, family A (phosphoinositide binding specific) member 3	0.630832	6.35657	10.5572	1.39e-09	8.76e-09	11.6126	KO-WT
214424	214424	2483	Parp16	poly (ADP-ribose) polymerase family, member 16	-0.964377	4.09497	-10.2958	2.12e-09	1.27e-08	11.6096	KO-WT
71988	71988	2899	Esco2	establishment of sister chromatid cohesion N-acetyltransferase 2	-0.903616	4.39612	-10.3273	2.01e-09	1.22e-08	11.5996	KO-WT
70802	70802	5813	Pwwp2a	PWWP domain containing 2A	0.669845	6.10987	10.5261	1.46e-09	9.14e-09	11.5956	KO-WT
72709	72709	2428	C1qtnf6	C1q and tumor necrosis factor related protein 6	-1.09297	4.0397	-10.2776	2.18e-09	1.3e-08	11.5946	KO-WT
59044	59044	1501	Rnf130	ring finger protein 130	-5.32592	-1.18346	-11.6109	2.7e-10	2.12e-09	11.591	KO-WT
66917	66917	2205	Chordc1	cysteine and histidine-rich domain (CHORD)-containing, zinc-binding protein 1	0.644445	6.84033	10.5777	1.34e-09	8.51e-09	11.5898	KO-WT
381990	381990	3227	Zbtb2	zinc finger and BTB domain containing 2	0.742932	4.71932	10.3682	1.88e-09	1.15e-08	11.5862	KO-WT
54371	54371	6242	Chst2	carbohydrate sulfotransferase 2	-1.05354	3.84781	-10.2508	2.28e-09	1.35e-08	11.5851	KO-WT
171170	171170	8671	Mbnl3	muscleblind-like 3 (Drosophila)	-0.555675	6.25298	-10.5278	1.45e-09	9.12e-09	11.5811	KO-WT
209334	209334	3283	Gen1	GEN1, Holliday junction 5' flap endonuclease	-0.774727	5.16229	-10.4098	1.76e-09	1.08e-08	11.5753	KO-WT
114863	114863	4536	Prosc	proline synthetase co-transcribed	0.50278	6.68692	10.5591	1.38e-09	8.74e-09	11.5748	KO-WT
50868	50868	4470	Keap1	kelch-like ECH-associated protein 1	-0.677104	5.35817	-10.4307	1.7e-09	1.05e-08	11.5694	KO-WT
17089	17089	1551	Lyar	Ly1 antibody reactive clone	0.541827	6.65135	10.5525	1.4e-09	8.82e-09	11.568	KO-WT
170936	170936	2869	Zfp369	zinc finger protein 369	0.852165	4.75789	10.3557	1.92e-09	1.17e-08	11.5601	KO-WT
546663	546663	240	Gm5963	predicted pseudogene 5963	0.502736	7.55357	10.6004	1.29e-09	8.24e-09	11.5568	KO-WT
108911	108911	3767	Rcc2	regulator of chromosome condensation 2	0.386653	9.48428	10.6851	1.13e-09	7.36e-09	11.5491	KO-WT
74178	74178	3861	Stk40	serine/threonine kinase 40	0.685139	5.67089	10.4551	1.63e-09	1.01e-08	11.5475	KO-WT
18105	18105	4045	Nqo2	N-ribosyldihydronicotinamide quinone reductase 2	-0.876395	5.12474	-10.3823	1.84e-09	1.13e-08	11.5403	KO-WT
433809	433809	2479	Rnf207	ring finger protein 207	-2.49187	1.15674	-10.3285	2.01e-09	1.21e-08	11.5388	KO-WT
53619	53619	2080	Blcap	bladder cancer associated protein	0.565823	5.82481	10.4649	1.61e-09	9.98e-09	11.5359	KO-WT
353190	353190	3343	Edc3	enhancer of mRNA decapping 3	0.570852	5.88576	10.4694	1.6e-09	9.92e-09	11.5338	KO-WT
93761	93761	4055	Smarca1	SWI/SNF related, matrix associated, actin dependent regulator of chromatin, subfamily a, member 1	-5.09415	-2.3571	-11.8799	1.81e-10	1.51e-09	11.5257	KO-WT
56533	56533	8191	Rgs17	regulator of G-protein signaling 17	0.757438	5.18007	10.3869	1.83e-09	1.12e-08	11.525	KO-WT
101100	101100	3972	Ttll3	tubulin tyrosine ligase-like family, member 3	0.903352	4.39921	10.2843	2.16e-09	1.29e-08	11.5168	KO-WT
26874	26874	5540	Abcd2	ATP-binding cassette, sub-family D (ALD), member 2	-2.33174	1.55054	-10.2146	2.42e-09	1.42e-08	11.5122	KO-WT
15200	15200	2375	Hbegf	heparin-binding EGF-like growth factor	0.541067	6.14362	10.4787	1.57e-09	9.79e-09	11.5097	KO-WT
19179	19179	1502	Psmc1	protease (prosome, macropain) 26S subunit, ATPase 1	0.476259	7.38059	10.5624	1.37e-09	8.7e-09	11.5097	KO-WT
[truncated: 10,403 more rows]

## Sheet: Legend
Legend
Differential expression analysis comparing LLC CMTM4 KD cells to LLC WT cells
Raw data was uploaded to GEO (GSE280512)
