# Supplementary material for: Modulation of tumor inflammatory signaling and drug sensitivity by CMTM4
Source: EMBO J. 2025 Feb 13;44(6):1866–83. doi: 10.1038/s44318-024-00330-y (PMC11914105; doi:10.1038/s44318-024-00330-y)
Supplement: Supplementary file 4 — Dataset EV2 [file 44318_2024_330_MOESM4_ESM.xlsx]

## Sheet: Sheet2
Sample Type		LLC control-1	LLC control-2	LLC control-3	LLC CMTM4 KD-1	LLC CMTM4 KD-2	LLC CMTM4 KD-3
14-3-3-beta-R-V	Median-Centered	-0.0083114	-0.0187061	-0.0416834	0.0083114	0.0642593	0.0550707
14-3-3-zeta-R-V	Median-Centered	0.0991696	0.0970265	0.017111	-0.061758	-0.0568475	-0.017111
4E-BP1-R-V	Median-Centered	-0.0283302	0.0283302	-0.146963	-0.0686331	0.369913	0.132952
4E-BP1_pS65-R-V	Median-Centered	0.0438023	0.00993208	0.0229997	-0.0139765	-0.00993208	-0.063777
53BP1-R-V	Median-Centered	0.0524794	0.0435627	0.0740805	-0.199913	-0.0435627	-0.165084
A-Raf-R-V	Median-Centered	-0.0633012	-0.00595922	0.0456154	0.0707494	-0.00709489	0.00595922
ACC1-R-C	Median-Centered	-0.0182906	-0.0384949	-0.107364	0.0182906	0.389341	0.145049
ACC_pS79-R-V	Median-Centered	0.398137	0.180379	0.065279	-0.290384	-0.065279	-0.209818
ADAR1-M-V	Median-Centered	-0.0203058	-0.03644	-0.0139123	0.0139123	0.241594	0.226316
Akt-R-V	Median-Centered	0.0279673	0.0880576	-0.164484	-0.16173	0.315361	-0.0279673
Akt_pS473-R-V	Median-Centered	0.0495093	0.110515	0.0548608	-0.0941566	-0.0495093	-0.0770074
Akt_pT308-R-V	Median-Centered	0.0115009	0.00953244	0.00882037	-0.00882037	-0.14578	-0.089453
AMPK-a2_pS345-R-V	Median-Centered	-0.00349645	-0.0131724	-0.0124724	0.0216844	0.00575834	0.00349645
AMPKa-R-C	Median-Centered	0.0429245	-0.0217957	-0.0205802	-0.0473505	0.107609	0.0205802
AMPKa_pT172-R-C	Median-Centered	0.242586	0.177612	0.184432	-0.516693	-0.177612	-0.408212
Annexin-I-M-V	Median-Centered	0.0697382	0.0363651	-0.00728667	0.00728667	-0.0782866	-0.0921548
Annexin-VII-M-V	Median-Centered	-0.0487585	-0.00104464	-0.00704737	0.0873135	0.00104464	0.0704079
AR-R-V	Median-Centered	-0.0482538	0.00403589	0.0317151	0.02363	-0.0302894	-0.00403589
ARID1A-R-C	Median-Centered	-0.0030906	-0.0329969	0.00740961	-0.051116	0.157182	0.0030906
Atg3-R-V	Median-Centered	0.0680573	0.134105	0.0609986	-0.0609986	-0.149493	-0.146461
Atg7-R-V	Median-Centered	0.13494	0.0754637	0.1107	-0.0754637	-0.242271	-0.11269
ATM-R-V	Median-Centered	-0.0449205	-0.0452621	-0.00672959	0.12939	0.00672959	0.076085
ATM_pS1981-R-V	Median-Centered	-0.00296276	0.00296276	0.0515151	0.0559529	-0.0384021	-0.0117992
ATR_pS428-R-C	Median-Centered	-0.0135257	-0.00300381	-0.0223518	0.0122676	0.00300381	0.0750917
Aurora-B-R-V	Median-Centered	0.0169222	-0.04203	-0.0169222	0.0280909	-0.106675	0.0663246
Axl-R-V	Median-Centered	0.0218119	0.01496	-0.0890606	-0.000704466	-0.183544	0.000704466
b-Actin-R-C	Median-Centered	-0.0481153	-0.00675706	-0.0702345	0.0843136	0.00675706	0.00930076
b-Catenin-R-V	Median-Centered	0.389133	0.466219	0.448852	-0.445668	-0.389133	-0.49326
b-Catenin_pT41_S45-R-V	Median-Centered	-0.0296414	0.00966584	0.0262822	-0.020434	0.0165538	-0.00966584
B-Raf-R-C	Median-Centered	0.0125356	-0.00121361	0.0377873	-0.0526662	0.00121361	-0.00377748
B-Raf_pS445-R-V	Median-Centered	0.0786981	0.0760746	0.0147109	-0.131679	-0.0147109	-0.093264
B7-H4-R-C	Median-Centered	-0.0162953	-0.0211206	-0.00479826	0.00479826	0.116827	0.0702796
Bad_pS112-R-V	Median-Centered	-0.00903153	-0.029464	-0.00205711	0.0299636	0.0817413	0.00205711
Bak-R-C	Median-Centered	-0.000342637	0.0619983	-0.00499238	-0.0164952	0.0438769	0.000342637
BAP1-M-V	Median-Centered	-0.0628453	0.0454058	0.0188415	0.101792	-0.0685513	-0.0188415
Bax-R-V	Median-Centered	-0.0125646	-0.0220642	-0.0709929	0.0125646	0.22627	0.151544
Bcl-xL-R-V	Median-Centered	0.0327701	-0.0431846	-0.0978921	-0.0327701	0.273884	0.181791
Bcl2-M-V	Median-Centered	-0.0483016	-0.0159945	0.0408093	-0.087816	0.0544578	0.0159945
Beclin-G-C	Median-Centered	-0.0149669	-0.0119443	0.0191898	0.0304808	0.0119443	-0.0433562
Bid-R-C	Median-Centered	-0.0892276	0.0854942	0.189968	0.160458	-0.0854942	-0.142204
Bim-R-V	Median-Centered	-0.00299919	0.00299919	0.0268333	-0.168332	0.0824839	-0.0257042
BiP-GRP78-M-C	Median-Centered	-0.0145566	0.0989073	0.0489085	-0.0710015	0.00928656	-0.00928656
BMK1-Erk5_pT218_Y220-R-V	Median-Centered	-0.00326491	-0.00970795	0.00326491	0.0787763	-0.0272244	0.0728788
BRD4-R-V	Median-Centered	0.00867662	-0.00518141	0.00518141	0.0357851	-0.106083	-0.0778633
c-Abl-R-V	Median-Centered	-0.0707101	-0.0841348	-0.0392997	0.0392997	0.0720259	0.0508824
c-IAP2-R-C	Median-Centered	-0.00733618	0.00733618	0.0253748	0.0424057	-0.251714	-0.0349824
c-Jun_pS73-R-V	Median-Centered	-0.0951952	-0.136658	-0.0330182	0.0330182	0.202658	0.161372
c-Kit-R-V	Median-Centered	-0.0176092	-0.0221689	0.0795767	0.0950586	0.0176092	-0.0323639
c-Myc-R-C	Median-Centered	0.0554033	-0.0602115	-0.0554033	-0.198193	0.322248	0.101551
C-Raf-R-C	Median-Centered	0.000111055	-0.000111055	-0.0149956	0.0102295	0.0210672	-0.020886
C-Raf_pS338-R-V	Median-Centered	-0.0764888	-0.069514	-0.0289133	0.0786802	0.0589635	0.0289133
Caspase-3-R-C	Median-Centered	-0.0148051	-0.0117167	-0.000262562	0.00203623	0.00781277	0.000262562
Caspase-7-cleaved-R-C	Median-Centered	0.0578327	-0.124837	-0.000728767	-0.106951	0.000728767	0.0662672
Caspase-8-M-Q	Median-Centered	-0.000484987	-0.0360618	-0.0283439	0.000484987	0.0180761	0.105182
Caveolin-1-R-V	Median-Centered	-0.0508317	0.0181834	0.103959	-0.0181834	0.0498639	-0.0256302
CD134-R-V	Median-Centered	0.0147731	0.0811335	-0.0147731	0.0800544	-0.061327	-0.0155733
CD20-R-C	Median-Centered	0.0128196	0.0498125	0.131246	-0.0329317	-0.0128196	-0.114351
CD29-M-V	Median-Centered	-0.093825	0.000426242	0.00708984	0.00225065	-0.0264677	-0.000426242
CD31-M-V	Median-Centered	-0.0152472	-0.0208576	-0.0247006	0.0152472	0.0786175	0.0692719
CD4-R-V	Median-Centered	-0.104323	0.06101	0.0357252	0.0170597	-0.112959	-0.0170597
CD44-M-C	Median-Centered	0.0344715	-0.0061646	0.0061646	0.0138107	-0.0885903	-0.020705
CD45-M-C	Median-Centered	-0.0151617	-0.0339824	-0.0362892	0.0151617	0.191121	0.143088
CD49b-M-V	Median-Centered	0.0376666	-0.0650612	-0.085646	-0.0316287	0.0316287	0.0680278
cdc25C-R-V	Median-Centered	-0.0284637	0.0284637	0.0303717	0.0763953	-0.220575	-0.0515071
Cdc2_pY15-R-C	Median-Centered	-0.0155332	0.00737817	-0.00737817	0.089601	-0.0338355	0.0253407
CDK1-R-C	Median-Centered	-0.132961	-0.130568	-0.162705	0.181856	0.130568	0.213048
Chk1-M-C	Median-Centered	-0.222398	-0.22517	-0.212632	0.229632	0.273018	0.212632
Chk1_pS296-R-V	Median-Centered	0.0384343	-0.0233928	0.0354667	0.0233928	-0.19213	-0.0875936
Chk2-M-V	Median-Centered	-0.0207015	0.0207015	-0.0527447	-0.0417064	0.0223128	0.0399615
Chk2_pT68-R-C	Median-Centered	-0.0510499	0.0944628	0.0879804	-0.0127693	-0.00490166	0.00490166
Claudin-7-R-V	Median-Centered	1.55114e-06	0.0720929	0.0767751	-1.55114e-06	-0.236203	-0.0469317
COG3-R-V	Median-Centered	0.104009	0.130016	0.0809173	-0.0809173	-0.299838	-0.269668
Collagen-VI-R-V	Median-Centered	4.63919e-05	-0.0966078	-0.0254189	0.0335045	-4.63919e-05	0.0206875
Connexin-43-R-C	Median-Centered	-0.234749	-0.234932	-0.313081	0.234749	0.635719	0.385345
Cox-IV-R-V	Median-Centered	0.472607	-0.0346534	0.358811	-0.152497	0.0346534	-0.265909
Cox2-R-C	Median-Centered	0.0646252	0.0634597	0.102736	-0.0634597	-0.0926283	-0.123742
Creb-R-C	Median-Centered	0.0108044	-0.0124069	0.0303702	-0.00612244	0.00612244	-0.117876
Cyclin-B1-R-V	Median-Centered	-0.0168184	-0.0720324	0.0806158	-0.0411584	0.0168184	0.0366617
Cyclin-D1-R-V	Median-Centered	0.440029	0.195656	0.0167293	-0.0167293	-0.0886068	-0.101082
Cyclin-D3-M-V	Median-Centered	-0.217826	-0.187195	-0.19266	0.247925	0.187195	0.222913
Cyclin-E1-M-V	Median-Centered	0.0239308	0.0234929	0.0285958	-0.0645734	-0.218917	-0.0234929
Cyclophilin-F-M-V	Median-Centered	-0.08703	0.14125	-0.192227	-0.0493006	0.190405	0.0493006
D-a-Tubulin-R-V	Median-Centered	-0.0737678	-0.0204993	-0.00359707	0.00690403	0.0630552	0.00359707
DJ1-R-V	Median-Centered	0.0935037	0.0548237	0.053193	-0.17871	-0.053193	-0.13301
DM-Histone-H3-R-V	Median-Centered	-0.0644621	-0.10276	0.0131841	-0.0131841	0.186255	0.0865708
DM-K9-Histone-H3-R-C	Median-Centered	-0.0211027	0.0211027	0.0752718	0.0316943	-0.0759311	-0.0595645
DUSP4-R-V	Median-Centered	-0.00202422	0.00202422	0.136368	0.0684099	-0.0647463	-0.124312
E-Cadherin-R-V	Median-Centered	0.100029	0.146912	0.0986629	-0.0986629	-0.110955	-0.102264
E2F1-M-V	Median-Centered	0.00118484	-0.0114234	-0.0161306	-0.00118484	0.141289	0.11403
eEF2-R-C	Median-Centered	0.152175	0.0588672	-0.0588672	-0.082434	0.0879838	-0.154214
eEF2K-R-V	Median-Centered	0.0894377	0.0130681	-0.0130681	0.0248509	-0.205741	-0.0766169
EGFR-R-V	Median-Centered	-0.000408064	-0.0814213	0.0181508	0.000408064	0.168411	-0.351982
EGFR_pY1173-R-V	Median-Centered	0.00457861	0.0953159	0.0314211	-0.0207927	-0.00457861	-0.0589813
eIF4E-R-V	Median-Centered	-0.0110025	0.0110025	-0.0424349	-0.0345051	0.235178	0.102183
eIF4E_pS209-R-V	Median-Centered	0.0873506	0.111023	0.00679079	-0.0427277	-0.0698844	-0.00679079
eIF4G-R-C	Median-Centered	-0.0504335	0.0243234	0.0471946	-0.0419433	0.0384616	-0.0243234
Elk1_pS383-R-C	Median-Centered	-0.0189038	0.0619077	0.00307588	0.0734477	-0.00307588	-0.0260623
EMA-M-C	Median-Centered	0.242146	-0.0459929	0.210637	-0.114589	0.0459929	-0.168846
ENY2-M-C	Median-Centered	-0.124875	-0.0533081	-0.207575	0.0648789	0.0533081	0.289225
ER-R-V	Median-Centered	0.00133659	-0.0257516	-0.00133659	0.0123588	0.0314943	-0.0248609
ER-a_pS118-R-V	Median-Centered	0.0314742	0.0359157	0.0152968	-0.0152968	-0.0680827	-0.0384088
ERCC1-M-V	Median-Centered	0.0152328	0.0315975	-0.0061557	-0.0986428	0.0061557	-0.0474079
ERCC5-R-C	Median-Centered	0.154744	0.0825632	0.0415956	-0.0415956	-0.412058	-0.293176
Erk5-R-V	Median-Centered	0.0466749	0.0566812	0.0576333	-0.0466749	-0.191482	-0.0779015
Ets-1-R-V	Median-Centered	0.205675	0.151306	-0.0107553	0.0107553	-0.1901	-0.154307
FAK-R-C	Median-Centered	0.141762	0.0716305	0.0317874	-0.0317874	-0.164676	-0.0761269
FAK_pY397-R-V	Median-Centered	-0.0515026	-0.0641838	-0.0334662	0.123914	0.0334662	0.122675
FASN-R-V	Median-Centered	0.229134	0.171279	0.0373654	-0.0373654	-0.179952	-0.115831
Fibronectin-R-V	Median-Centered	-0.172367	-0.188348	-0.15761	0.257221	0.15761	0.277129
FoxM1-R-V	Median-Centered	-0.0158391	0.0539332	0.119003	-0.00152035	-0.149193	0.00152035
FoxO3a-R-C	Median-Centered	-0.0567041	-0.00273407	0.0668887	-0.0348971	0.00273407	0.00596653
FoxO3a_pS318_S321-R-C	Median-Centered	0.0424772	-0.017134	0.0136239	0.0234717	-0.0788925	-0.0136239
G6PD-R-V	Median-Centered	0.00747908	-0.00747908	-0.0176948	0.0129998	-0.212183	0.0699116
Gab2-R-V	Median-Centered	0.0212503	0.0323227	0.100222	-0.0212503	-0.167887	-0.123993
GAPDH-M-C	Median-Centered	0.203867	0.526608	-0.0983703	-0.674023	0.0983703	-0.996604
GATA3-M-V	Median-Centered	0.0856274	0.00142666	-0.052157	0.00381197	-0.0345687	-0.00142666
GCLM-R-C	Median-Centered	0.0395667	0.0951399	0.00366676	-0.0111668	-0.0293979	-0.00366676
GCN5L2-R-V	Median-Centered	-0.0573613	-0.0280825	0.0280825	0.0900079	-0.0305763	0.0492032
Glutamate-D1-2-R-C	Median-Centered	-0.0414524	0.0116935	-0.0290245	-0.0116935	0.110964	0.0794087
Glutaminase-R-C	Median-Centered	0.00225454	-0.00211264	0.00528015	0.00211264	-0.25719	-0.221706
Granzyme-B-R-V	Median-Centered	0.0880483	0.175909	0.0628135	-0.0628135	-0.238099	-0.158453
GSK-3a-b-M-V	Median-Centered	0.0618034	0.0455867	-0.0195506	0.0018531	-0.0018531	-0.102346
GSK-3a-b_pS21_S9-R-V	Median-Centered	0.429669	0.155044	0.1171	-0.1171	-0.293252	-0.204091
Gys-R-V	Median-Centered	-0.0365444	0.00797924	0.0856184	-0.00797924	0.0686347	-0.0101052
Gys_pS641-R-V	Median-Centered	0.107219	0.16382	0.0865961	-0.16607	-0.0865961	-0.135493
H2AX_pS140-M-C	Median-Centered	0.191663	-0.0325425	-0.137832	-0.0568365	0.0325425	0.0423497
HER2-M-V	Median-Centered	-0.176568	-0.124345	-0.0728729	0.0977266	0.0728729	0.102066
HER2_pY1248-R-C	Median-Centered	-0.0417733	0.0231313	0.0287865	0.0145283	-0.170408	-0.0145283
HER3-R-V	Median-Centered	-0.0342517	-0.0164646	0.0360144	0.00254377	-0.00254377	0.0647638
HER3_pY1289-R-C	Median-Centered	0.124924	0.0525459	0.0826196	-0.0525459	-0.133304	-0.136372
Heregulin-R-V	Median-Centered	-0.00284534	-0.0091051	-0.0322356	0.00284534	0.0919374	0.0574065
HES1-R-V	Median-Centered	-0.214749	-0.132147	-0.182885	0.393285	0.132147	0.28278
Hexokinase-II-R-V	Median-Centered	0.0287061	0.0390857	-0.020585	0.00618493	-0.23288	-0.00618493
Hif-1-alpha-M-C	Median-Centered	-0.0119344	-0.0229563	0.0119344	0.0303174	-0.106909	0.0654486
Histone-H3-R-V	Median-Centered	-0.0247714	0.0247714	0.0632391	0.0520336	-0.272562	-0.114617
HLA-DR-DP-DQ-DX-M-V	Median-Centered	-0.0189453	0.025125	-0.0304602	0.0189453	-0.0279905	0.0487827
HSP27-M-C	Median-Centered	-0.0479429	-0.0801526	-0.00611061	0.00611061	0.0808295	0.11379
HSP27_pS82-R-V	Median-Centered	0.112152	-0.0598795	0.102943	-0.0239793	0.0239793	-0.292021
HSP70-R-C	Median-Centered	0.141327	0.106067	-0.00968175	0.00968175	-0.017621	-0.0259168
IGF1R_pY1135_Y1136-R-V	Median-Centered	-0.0684348	-0.0160047	0.0226691	0.110207	0.0124347	-0.0124347
IGFBP2-R-V	Median-Centered	0.0117735	0.0599951	-0.0108423	-0.00521464	0.00521464	-0.0180208
IGFRb-R-C	Median-Centered	-0.0250023	-0.0164795	-0.0924375	0.0164795	0.387981	0.17357
INPP4b-R-V	Median-Centered	0.01951	-0.00526211	0.0824172	0.00526211	-0.185842	-0.0226452
IR-b-R-C	Median-Centered	0.0185991	0.0314325	0.0245016	-0.180756	-0.0185991	-0.128653
IRF-1-R-C	Median-Centered	-0.0316761	-0.100112	0.00780101	-0.00780101	0.104835	0.149249
IRS1-R-V	Median-Centered	-0.0521655	-0.0762572	-0.0212782	0.181437	0.0212782	0.13375
Jagged1-R-V	Median-Centered	-0.0141292	0.0225094	0.0262673	0.0141292	-0.0785378	-0.0433603
Jak2-R-V	Median-Centered	0.0243245	0.066769	-0.000491014	-0.0209164	-0.00580201	0.000491014
JNK2-R-C	Median-Centered	0.0795844	0.0950928	0.0260156	-0.0260156	-0.216396	-0.187476
JNK_pT183_Y185-R-V	Median-Centered	-0.0477049	-0.0184821	0.0184821	0.0962315	0.0205095	-0.0384157
LC3A-B-R-C	Median-Centered	-0.0459294	-0.082951	-0.104671	0.0459294	0.211072	0.150869
Lck-R-V	Median-Centered	0.159142	-0.00942481	-0.0128165	0.0331876	0.00942481	-0.0330138
LDHA-R-C	Median-Centered	0.0152758	0.143429	0.0861635	-0.0384069	-0.0494414	-0.0152758
LRP6_pS1490-R-V	Median-Centered	-0.262058	-0.179775	-0.0667457	0.0667457	0.100371	0.143244
MAPK_pT202_Y204-R-V	Median-Centered	-0.0359119	-0.0806597	0.0359119	0.104972	0.0869047	-0.066156
Mcl-1-R-V	Median-Centered	-0.163226	-0.165645	-0.157918	0.157918	0.421599	0.292057
MCT4-R-V	Median-Centered	0.0919234	0.136319	0.0193904	-0.0193904	-0.355077	-0.108646
MDM2_pS166-R-V	Median-Centered	0.187017	0.0301891	0.00461237	-0.00461237	-0.0849877	-0.120576
MEK1-R-V	Median-Centered	0.00243486	0.0444987	0.0458756	-0.00243486	-0.207838	-0.0421009
MEK1_pS217_S221-R-V	Median-Centered	0.00954653	-0.0188665	-0.00746714	0.00746714	-0.0331016	0.0209848
MERIT40_pS29-R-V	Median-Centered	0.124562	0.0696205	-0.0073635	0.0073635	-0.177849	-0.105625
Merlin-R-C	Median-Centered	0.179818	0.107453	0.009365	-0.009365	-0.108707	-0.0683902
MIF-R-C	Median-Centered	-0.031453	0.00182799	0.0140445	-0.0477853	-0.00182799	0.0275444
MIG6-M-V	Median-Centered	0.128884	0.0916438	-0.0660599	-0.040741	0.00819096	-0.00819096
MMP2-R-V	Median-Centered	0.0799526	0.0565057	0.00351957	-0.00351957	-0.0857278	-0.0774324
Mnk1-R-V	Median-Centered	0.0289631	-0.0499442	0.037967	0.0334719	-0.0664561	-0.0289631
MSH6-R-C	Median-Centered	0.135621	0.0666982	-0.0128334	0.0128334	-0.16979	-0.0692867
MSI2-R-C	Median-Centered	0.0326066	0.0141883	-0.0138235	0.0138235	-0.186926	-0.0385056
mTOR-R-V	Median-Centered	0.10588	0.00741757	-0.00741757	-0.0405329	0.160071	-0.0500903
mTOR_pS2448-R-C	Median-Centered	0.106078	0.172741	0.175976	-0.106078	-0.183999	-0.210197
Myosin-IIa_pS1943-R-V	Median-Centered	-0.00748569	-0.145435	-0.0497744	0.00748569	0.390503	0.208194
Myt1-R-C	Median-Centered	-0.0394156	0.0113214	-0.0322561	0.0159411	-0.00367881	0.00367881
N-Cadherin-R-V	Median-Centered	0.0653534	0.00787107	-0.00787107	0.0224635	-0.130915	-0.0890055
N-Ras-M-V	Median-Centered	-0.101843	-0.144091	-0.0079085	0.0079085	0.242721	0.12375
NAPSIN-A-R-C	Median-Centered	0.000418566	0.0237579	0.0807095	-0.000418566	-0.059993	-0.0139985
NDRG1_pT346-R-V	Median-Centered	-0.194334	-0.171324	-0.0963517	0.15216	0.0963517	0.204275
NDUFB4-M-V	Median-Centered	-0.158656	0.0347585	0.0504113	0.0692301	-0.0347585	-0.0961665
NF-kB-p65_pS536-R-C	Median-Centered	-0.105283	-0.178894	-0.212754	0.145294	0.125752	0.105283
Notch1-R-V	Median-Centered	-0.145024	-0.113679	-0.0794285	0.0838448	0.0797325	0.0794285
Notch3-R-C	Median-Centered	-0.0193456	0.0353904	0.0235462	-0.0553823	-0.110253	0.0193456
Oct-4-R-C	Median-Centered	0.0777048	0.0988737	0.00347221	-0.00347221	-0.1347	-0.0257191
P-Cadherin-R-C	Median-Centered	0.0336238	-0.00912719	0.00721218	-0.00721218	-0.103208	0.0184758
P-Met_pY1234_Y1235-R-V	Median-Centered	0.0267693	-0.0267693	0.0592109	0.0866185	-0.0562227	-0.0690243
p16INK4a-R-V	Median-Centered	-3.76499e-05	0.000926818	0.0495053	3.76499e-05	-0.352546	-0.146719
p21-R-V	Median-Centered	0.012881	-0.0258751	0.0480903	0.131799	-0.362892	-0.012881
p27-Kip-1-R-V	Median-Centered	-0.0241633	0.0152047	0.0682951	0.023089	-0.0170408	-0.0152047
p27_pT198-R-V	Median-Centered	-0.00723882	-0.102228	0.00723882	-0.133685	0.124738	0.158296
p38-MAPK-R-V	Median-Centered	-0.0695902	-0.0450938	-0.0457414	0.0450938	0.211721	0.0733682
p38_pT180_Y182-R-V	Median-Centered	-0.128935	-0.086375	-0.0759139	0.100435	0.0759139	0.103315
p44-42-MAPK-R-V	Median-Centered	0.0377469	0.0110874	-0.0110874	-0.0419153	0.0527222	-0.0179211
p53-R-C	Median-Centered	0.0639146	-0.0632777	0.126563	0.0171726	-0.0243588	-0.0171726
p70-S6K1-R-V	Median-Centered	0.146237	0.0595005	0.0445342	-0.0445342	-0.0490995	-0.0613095
p70-S6K_pT389-R-V	Median-Centered	0.0804186	0.191743	0.0578643	-0.0578643	-0.134957	-0.0954636
p90RSK_pT573-R-C	Median-Centered	-0.248646	-0.219468	-0.146349	0.340669	0.146349	0.26708
PAI-1-M-V	Median-Centered	-0.0236554	-0.000605817	0.000605817	-0.106627	0.0813515	0.120484
PAICS-R-C	Median-Centered	-0.0138681	-0.0430507	-0.0265043	0.0930262	0.0138681	0.0753615
PAK1-R-V	Median-Centered	0.0139534	0.0374848	0.0529742	-0.180379	-0.0697194	-0.0139534
PAK4-R-V	Median-Centered	-0.091704	-0.0604498	-0.0130002	0.0929486	0.0130002	0.104109
PAR-R-C	Median-Centered	0.40865	0.539361	0.445869	-0.419274	-0.614519	-0.40865
PARP-R-V	Median-Centered	0.155511	0.0836543	0.0415414	-0.0415414	-0.122824	-0.0854667
Paxillin-R-C	Median-Centered	0.0317863	-0.00531571	0.0747521	0.00531571	-0.0661652	-0.0305743
PCNA-M-C	Median-Centered	0.00343325	0.192198	-0.148965	-0.0203313	-0.00343325	0.0276127
PD-1-M-V	Median-Centered	0.0031943	-0.0031943	-0.0668274	-0.0657383	0.0150827	0.0287817
PD-L1-R-C	Median-Centered	-0.00116537	0.00116537	0.00466833	0.00569115	-0.203096	-0.0622751
Pdcd4-R-C	Median-Centered	-0.253974	-0.246611	-0.219134	0.219134	0.329614	0.293498
PDGFR-b-R-V	Median-Centered	0.274522	0.323786	0.0694206	-0.189528	-0.0883421	-0.0694206
PDHK1-R-C	Median-Centered	0.0162946	0.00674613	0.0505574	-0.00674613	-0.22923	-0.00931233
PDK1-R-V	Median-Centered	0.0319579	-0.0608754	-0.0692851	-0.0319579	0.0714577	0.122384
PDK1_pS241-R-V	Median-Centered	-0.0564293	-0.0649141	-0.0333383	0.0333383	0.360766	0.235741
PEA-15-R-V	Median-Centered	0.120717	0.0749861	-0.00486572	-0.018007	0.00486572	-0.0193207
PEA-15_pS116-R-V	Median-Centered	-0.0776691	-0.00976783	0.00249855	0.028715	-0.00249855	0.203049
PI3K-p110-a-R-C	Median-Centered	-0.0472672	-0.0173859	-0.0151896	0.0477794	0.0151896	0.0646687
PI3K-p110-b-M-C	Median-Centered	0.0563853	-0.00655934	-0.013449	-0.0164048	0.189054	0.00655934
PI3K-p85-R-V	Median-Centered	-0.0475323	-0.00818701	0.0325593	-0.0867699	0.0447089	0.00818701
PKA-a-R-V	Median-Centered	-0.0556158	-0.00932658	-0.0384936	0.00932658	0.0661356	0.0519161
PKC-b-II_pS660-R-V	Median-Centered	-0.0468879	0.00484773	-0.00484773	0.0986962	-0.109349	0.020096
PKC-delta_pS664-R-V	Median-Centered	-0.0402688	-0.00409227	0.0999917	-0.00681345	0.00946315	0.00409227
PKCa-R-V	Median-Centered	-0.00765055	0.00765055	0.0707438	-0.0450988	0.160695	-0.0223252
PKM2-R-C	Median-Centered	0.0102658	0.0604479	-0.0415481	-0.110005	0.00900231	-0.00900231
PLC-gamma2_pY759-R-C	Median-Centered	-0.0101174	-0.0030189	0.0085023	0.0124517	-0.0697304	0.0030189
PLK1-R-C	Median-Centered	0.112715	-0.0324379	0.0652593	0.0306906	-0.0306906	-0.128367
PMS2-R-V	Median-Centered	0.0714126	0.143793	0.0343976	-0.0343976	-0.0678314	-0.043522
Porin-M-V	Median-Centered	-0.0288157	-0.00803957	-0.0780998	0.00803957	0.1091	0.0564685
PR-R-V	Median-Centered	-0.0439146	-0.0648301	0.000114782	-0.000114782	0.082157	0.0375449
PRAS40-M-C	Median-Centered	0.00307055	-0.013407	-0.00882972	-0.00307055	0.0709291	0.0462391
PRAS40_pT246-R-V	Median-Centered	-0.0735114	-0.0626928	-0.0519104	0.0519104	0.103527	0.110189
PREX1-R-V	Median-Centered	-0.0297448	-0.0676028	0.0148053	0.0168507	-0.0148053	0.0379652
PTEN-R-V	Median-Centered	-0.038982	-0.0147135	-0.0760522	0.0147135	0.168462	0.0529444
Rab11-R-C	Median-Centered	-0.0478862	0.0123692	0.0149597	-0.024294	-0.0123692	0.0247992
Rab25-R-V	Median-Centered	0.0412518	0.0193635	-0.0193635	0.0315599	-0.034288	-0.106115
Rad50-M-V	Median-Centered	-0.0769516	-0.0217346	-0.0401806	0.0217346	0.0294457	0.0923837
Rad51-R-V	Median-Centered	0.0399144	-0.0142101	-0.0235792	0.0475534	-0.0287948	0.0142101
Raptor-R-V	Median-Centered	-0.0135867	-0.0580246	-0.0105617	0.0461308	0.0790406	0.0105617
Rb-M-Q	Median-Centered	0.0156313	-0.0336332	-0.0135831	0.00408454	0.0504755	-0.00408454
RBM15-R-V	Median-Centered	-0.0574306	-0.119369	-0.0421064	0.191262	0.0421064	0.208482
Rb_pS807_S811-R-V	Median-Centered	-0.0389678	-0.0612689	-0.0380736	0.0443424	0.0380736	0.0836992
Rheb-M-C	Median-Centered	0.361322	0.0346712	-0.143991	-0.137275	0.0593554	-0.0346712
Rictor-R-C	Median-Centered	-0.135179	-0.065061	0.0571348	0.0538795	0.0420027	-0.0420027
Rictor_pT1135-R-V	Median-Centered	-0.152206	-0.0875458	-0.089227	0.143869	0.0957357	0.0875458
RIP-R-C	Median-Centered	0.0260682	-0.0468504	-0.0260682	0.0501677	-0.147982	0.0671589
RPA32-T-C	Median-Centered	0.0172227	0.0519588	-0.0368227	-0.0172227	-0.0782535	0.0618214
RPA32_pS4_S8-R-C	Median-Centered	-0.0065554	-0.0624235	-0.0580143	0.0065554	0.0141221	0.00889584
RSK-R-C	Median-Centered	-0.00530465	0.00530465	0.137522	0.0664956	-0.127322	-0.0142237
S6-M-V	Median-Centered	-0.0165476	-0.138642	0.0165476	-0.0946693	0.404043	0.0569987
S6_pS235_S236-R-V	Median-Centered	0.219221	0.230661	0.219995	-0.219221	-0.256707	-0.280558
S6_pS240_S244-R-V	Median-Centered	0.307929	0.170086	0.0294786	-0.0294786	-0.332994	-0.257445
SCD-M-V	Median-Centered	0.0003392	0.0730957	-0.0600048	-0.0003392	-0.00368844	0.190677
SDHA-R-V	Median-Centered	0.0219542	0.114844	0.0429073	-0.0219542	-0.176896	-0.095838
SF2-M-V	Median-Centered	0.0868517	0.0990632	-0.0277214	-0.0154877	0.0027815	-0.0027815
Shc_pY317-R-V	Median-Centered	0.000694278	0.00255059	0.0764463	-0.000694278	-0.0488963	-0.0412776
SHP-2_pY542-R-C	Median-Centered	-0.0608259	-0.062034	-0.00808654	0.111995	0.00808654	0.116818
SLC1A5-R-C	Median-Centered	0.299011	0.290882	0.00670887	-0.00670887	-0.41043	-0.178974
Slfn11-G-C	Median-Centered	0.105408	-0.0246415	0.0194808	0.0130936	-0.154815	-0.0130936
Smac-M-Q	Median-Centered	0.0223099	0.113064	0.0789473	-0.0223099	-0.231775	-0.171867
Smad1-R-V	Median-Centered	-0.0203224	0.0162896	0.0471016	0.075755	-0.10109	-0.0162896
Smad3-R-V	Median-Centered	0.0171415	-0.0171415	0.0582381	0.0566813	-0.0320921	-0.0175729
Smad4-M-V	Median-Centered	-0.00320883	0.0586779	0.00320883	0.0213332	-0.0707971	-0.0109267
Snail-M-Q	Median-Centered	-0.0475517	0.00570192	-0.000333211	-0.0170089	0.000333211	0.00720271
SOD1-M-V	Median-Centered	0.0549753	-0.000492377	0.000492377	0.0657501	-0.134753	-0.0497384
Sox2-R-V	Median-Centered	0.0186402	0.0183832	-0.0335412	-0.0183832	-0.0804395	0.0284908
Src-M-V	Median-Centered	-0.0216088	-0.0320662	-0.0932402	0.0468501	0.0216088	0.149816
Src_pY416-R-V	Median-Centered	-0.142939	-0.0705986	-0.0133925	0.172733	0.0133925	0.097208
Src_pY527-R-V	Median-Centered	-0.212191	-0.143773	-0.177965	0.143773	0.443099	0.20066
Stat3-R-C	Median-Centered	0.0938263	0.17146	0.0895766	-0.0895766	-0.109941	-0.165101
Stat3_pY705-R-V	Median-Centered	-0.000290581	0.0262258	0.0295694	-0.010305	-0.165841	0.000290581
Stat5a-R-V	Median-Centered	0.122413	0.0683817	0.151739	-0.0683817	-0.169937	-0.160426
Stathmin-1-R-V	Median-Centered	-0.0468976	-0.0475605	-0.0199731	0.0602883	0.0199731	0.0436137
Syk-M-V	Median-Centered	-0.0290479	-0.0376639	-0.0125865	0.0125865	0.082249	0.0554394
Tau-M-C	Median-Centered	-0.134183	-0.0145732	0.0411072	0.0145732	-0.051523	0.14609
TAZ-R-V	Median-Centered	-0.149053	-0.0682579	-0.256325	0.0682579	0.340264	0.270054
TFAM-R-V	Median-Centered	0.00797071	0.0294594	0.00392975	-0.00392975	-0.0424748	-0.0629776
TFRC-R-V	Median-Centered	-2.74537e-05	0.0279207	0.0504865	-0.0324116	-0.0297902	2.74537e-05
TIGAR-R-V	Median-Centered	0.122502	0.0846238	-0.00766399	-0.141974	0.00766399	-0.0662396
Transglutaminase-M-V	Median-Centered	0.424171	0.0218968	-0.165813	-0.0946019	-0.000930532	0.000930532
TRIM25-R-C	Median-Centered	0.219365	-0.0694407	0.194999	-0.143957	0.0694407	-0.112868
TSC1-R-C	Median-Centered	-0.122755	-0.132096	-0.0385354	0.0385354	0.126807	0.0955552
TTF1-R-V	Median-Centered	0.0406946	-0.0113295	0.0113295	0.011703	-0.229422	-0.0808882
Tuberin-R-V	Median-Centered	0.329316	0.0363174	0.089612	-0.0363174	-0.310376	-0.140968
Tuberin_pT1462-R-V	Median-Centered	0.0465573	0.0393514	0.018014	-0.018014	-0.0515023	-0.0980607
TUFM-R-V	Median-Centered	-0.00303153	0.00303153	-0.00383478	-0.0570938	0.0271572	0.0245988
TWIST-M-C	Median-Centered	-0.00157579	-0.0572532	-0.0233318	0.0376311	0.00157579	0.107297
Tyro3-R-V	Median-Centered	-0.066846	-0.0610164	0.00688858	0.0743785	-0.00688858	0.0168214
UBAC1-R-V	Median-Centered	-0.00539204	-0.0298794	-0.0621767	0.00539204	0.0146169	0.0391417
UGT1A-M-V	Median-Centered	0.144252	0.115578	0.0949912	-0.0949912	-0.239972	-0.206294
ULK1_pS757-R-C	Median-Centered	-0.00167153	0.0822459	0.10814	0.00167153	-0.166477	-0.00413096
VASP-R-V	Median-Centered	-0.0774762	-0.0895262	-0.0441047	0.105988	0.0829885	0.0441047
VEGFR-2-R-V	Median-Centered	0.0779746	0.110472	0.127234	-0.325889	-0.0779746	-0.224927
VHL-EPPK1-M-C	Median-Centered	0.390866	-0.0498359	0.474528	-0.0723142	0.0498359	-0.385152
Vimentin-M-C	Median-Centered	0.100021	-0.0251217	-0.0172947	-0.00672953	0.00672953	0.0378218
Wee1-R-C	Median-Centered	0.0677419	0.152117	-0.00159119	0.00159119	-0.399662	-0.163567
Wee1_pS642-R-C	Median-Centered	-0.0183667	0.0183667	-0.0537074	0.0235969	-0.0582355	0.034396
WIPI1-R-C	Median-Centered	-0.047627	-0.101665	-0.0624202	0.047627	0.0615309	0.0689651
WIPI2-R-C	Median-Centered	-0.0743983	0.0664676	0.127152	0.0428159	-0.14854	-0.0428159
XBP-1-G-C	Median-Centered	0.210539	0.0496783	0.088054	-0.143156	-0.0496783	-0.0502633
XPA-M-V	Median-Centered	0.00919812	0.0263775	0.0339006	-0.00919812	-0.207485	-0.202047
XPF-R-C	Median-Centered	0.0564803	-0.00257833	-0.057197	-0.0187327	0.00257833	0.0438831
XRCC1-R-C	Median-Centered	0.0398207	-0.00505115	0.00505115	0.0140665	-0.219527	-0.0799852
YAP-R-C	Median-Centered	0.0631372	0.000774623	-0.00431304	-0.000774623	-0.165412	0.0728672
YAP_pS127-R-V	Median-Centered	-0.0153646	-0.138423	-0.489114	0.0153646	0.380845	0.0519168
YB1_pS102-R-V	Median-Centered	0.00790818	0.00164286	-0.00164286	0.0456325	-0.012107	-0.033952
ZAP-70-R-C	Median-Centered	-0.0539779	-0.0275597	0.00501098	0.0449761	-0.00501098	0.0896625

## Sheet: Legend
Legend
LLC control and CMTM4 KD cells were subjected to RPPA experiments
