# Supplementary material for: Modulation of tumor inflammatory signaling and drug sensitivity by CMTM4
Source: EMBO J. 2025 Feb 13;44(6):1866–83. doi: 10.1038/s44318-024-00330-y (PMC11914105; doi:10.1038/s44318-024-00330-y)
Supplement: Supplementary file 5 — Source data Fig. 1 [file 44318_2024_330_MOESM5_ESM.zip]

Archive with 28 entries (26 files):
- Figure 1 source data/
- Figure 1 source data/.DS_Store
- __MACOSX/Figure 1 source data/._.DS_Store
- Figure 1 source data/~$Source data numeric tables.xlsx
- __MACOSX/Figure 1 source data/._~$Source data numeric tables.xlsx
- Figure 1 source data/Figure 1D-G.xlsx
- __MACOSX/Figure 1 source data/._Figure 1D-G.xlsx
- Figure 1 source data/Figure 1B/
- Figure 1 source data/Figure 1B/Fig1B Prostate CMTM4.JPG
- __MACOSX/Figure 1 source data/Figure 1B/._Fig1B Prostate CMTM4.JPG
- Figure 1 source data/Figure 1B/Fig1B Melanoma control.JPG
- __MACOSX/Figure 1 source data/Figure 1B/._Fig1B Melanoma control.JPG
- Figure 1 source data/Figure 1B/Fig1B Colon control.JPG
- __MACOSX/Figure 1 source data/Figure 1B/._Fig1B Colon control.JPG
- Figure 1 source data/Figure 1B/Fig1B Glioma CMTM4.JPG
- __MACOSX/Figure 1 source data/Figure 1B/._Fig1B Glioma CMTM4.JPG
- Figure 1 source data/Figure 1B/Fig1B Breast control.JPG
- __MACOSX/Figure 1 source data/Figure 1B/._Fig1B Breast control.JPG
- Figure 1 source data/Figure 1B/Fig1B Breast CMTM4.JPG
- __MACOSX/Figure 1 source data/Figure 1B/._Fig1B Breast CMTM4.JPG
- Figure 1 source data/Figure 1B/Fig1B Prostate control.JPG
- __MACOSX/Figure 1 source data/Figure 1B/._Fig1B Prostate control.JPG
- Figure 1 source data/Figure 1B/Fig1B Colon CMTM4.JPG
- __MACOSX/Figure 1 source data/Figure 1B/._Fig1B Colon CMTM4.JPG
- Figure 1 source data/Figure 1B/Fig1B Melanoma CMTM4.JPG
- __MACOSX/Figure 1 source data/Figure 1B/._Fig1B Melanoma CMTM4.JPG
- Figure 1 source data/Figure 1B/Fig1B Glioma control.JPG
- __MACOSX/Figure 1 source data/Figure 1B/._Fig1B Glioma control.JPG
