# Supplementary material for: Modulation of tumor inflammatory signaling and drug sensitivity by CMTM4
Source: EMBO J. 2025 Feb 13;44(6):1866–83. doi: 10.1038/s44318-024-00330-y (PMC11914105; doi:10.1038/s44318-024-00330-y)
Supplement: Supplementary file 5 — Source data Fig. 1 [file 44318_2024_330_MOESM5_ESM.zip › Figure 1 source data/Figure 1D-G.xlsx]

## Sheet: 1D
MCF7	BT474	MDA-MB-453	SK-BR-3	ZR-75-1	MDA-MB-175	SUM190	ZR-75-30	SUM149	BT-20	MDA-MB-231	SUM1315	BC3
0.0431625	0.572871	0.0744702	0.0127854	0.219274	0.115131	1.07414	0.126839	0.151935	0.278075	0.0860316	0.543457	1.67538
0.0469608	0.268597	0.0650076	0.00784525	0.242408	0.11134	1.40768	0.119507	0.13225	0.177528	0.102699	0.572554	1.34572
0.0432897	0.336846	0.0548784	0.0170854	0.174376	0.0891993	0.988016	0.115608	0.148377	0.202886	0.116972	0.281631	0.979891

## Sheet: 1E
Pat_ID	Pat_Overall_Survival_Months	Pat_Died	CMTM4
GSE26939_001	44	1	0.127149
GSE26939_002	18	1	0.245839
GSE26939_003	5	0	0.237545
GSE26939_004	13	1	0.349699
GSE26939_005	7	1	-0.397219
GSE26939_006	14	1	-0.133573
GSE26939_007	18	0	0.617709
GSE26939_008	50	1	-0.389723
GSE26939_009	49	1	-0.326044
GSE26939_010	4	0	-0.0518152
GSE26939_011	60	0	0.138747
GSE26939_012	40	1	0.264969
GSE26939_013	4	0	0.285443
GSE26939_014	23	0	0.0363129
GSE26939_015	20	0	0.216572
GSE26939_016	11	1	0.317807
GSE26939_017	9	1	0.249493
GSE26939_018	26	1	0.26174
GSE26939_019	2	1	0.657158
GSE26939_020	14	1	0.539846
GSE26939_021	156	0	-0.132002
GSE26939_022	40	1	-0.233053
GSE26939_023	39	1	-0.95158
GSE26939_024	12	1	-0.216549
GSE26939_025	140	0	0.0354274
GSE26939_026	93	1	-0.488576
GSE26939_027	41	1	-0.553681
GSE26939_028	44	1	-0.121955
GSE26939_029	17	1	0.208115
GSE26939_030	85	1	-0.122822
GSE26939_031	16	1	1.0209
GSE26939_032	86	1	0.597512
GSE26939_033	70	1	0.390241
GSE26939_034	7	1	0.559142
GSE26939_035	21	1	0.42144
GSE26939_036	27	1	0.0745252
GSE26939_037	33	0	0.0109751
GSE26939_038	102	0	0.0119646
GSE26939_039	65	0	-0.276239
GSE26939_040	33	1	-0.0016992
GSE26939_041	30	0	0.354636
GSE26939_042	16	0	0.0772201
GSE26939_043	26	0	0.390706
GSE26939_044	1	0	0.00622879
GSE26939_045	15	0	-0.36569
GSE26939_046	13	1	0.0744883
GSE26939_047	27	0	-0.454098
GSE26939_048	3	0	-0.333166
GSE26939_049	42	1	1.04559
GSE26939_050	37	1	-0.44309
GSE26939_051	75	1	0.0228487
GSE26939_052	62	1	-0.0104803
GSE26939_053	35	1	0.301333
GSE26939_054	48	1	-0.290963
GSE26939_055	62	1	-0.173428
GSE26939_056	0	1	0.302206
GSE26939_057	42	1	0.0612531
GSE26939_058	5	1	0.307531
GSE26939_059	13	1	0.071186
GSE26939_060	49	1	-0.48977
GSE26939_061	48	0	-0.775409
GSE26939_062	85	0	-0.723065
GSE26939_063	28	1	-0.15886
GSE26939_064	56	0	-0.556767
GSE26939_065	11	1	-0.296632
GSE26939_066	77	0	0.119213
GSE26939_067	67	1	0.188012
GSE26939_068	21	1	-0.217541
GSE26939_069	16	1	-0.00256693
GSE26939_070	0	1	-0.0616707
GSE26939_071		0	-0.407804
GSE26939_072	33	0	0.93953
GSE26939_073	58	1	-0.736814
GSE26939_074	107	0	0.290341
GSE26939_075	66	0	-0.590648
GSE26939_076	4	0	0.912782
GSE26939_077	65	0	-0.257478
GSE26939_078	11	1	-0.194859
GSE26939_079	63	0	0.0900169
GSE26939_080	36	0	0.210428
GSE26939_081	57	0	0.0283847
GSE26939_082	60	0	-0.378138
GSE26939_083	12	1	-0.323105
GSE26939_084	35	0	1.04802
GSE26939_085	26	1	-0.329822
GSE26939_086	8	1	0.816821
GSE26939_087	0	1	-0.156929
GSE26939_088	36	0	0.28495
GSE26939_089	6	0	-0.574661
GSE26939_090	23	1	0.672959
GSE26939_091	17	1	-0.536942
GSE26939_092	11	0	-0.0999718
GSE26939_093	17	0	0.444262
GSE26939_094	72	1	-0.58927
GSE26939_095	140	0	0.314139
GSE26939_096	12	1	0.155782
GSE26939_097	104	1	-1.03194
GSE26939_098	126	0	-0.596477
GSE26939_099	14	1	0.374928
GSE26939_100	37	1	0.0119673
GSE26939_101	122	0	0.489115
GSE26939_102	95	1	-0.464089

## Sheet: 1F
Column1	survival (months)	survival event	CMTM4
GSM927010	97	Dead	7.58039
GSM927011	148	Alive	6.8649
GSM927012	10	Dead	6.71567
GSM927013	135	Alive	7.3755
GSM927014	1	Dead	7.40596
GSM927015	10	Dead	8.70479
GSM927016	56	Dead	7.40073
GSM927017	132	Alive	7.18522
GSM927018	23	Dead	8.48889
GSM927019	13	Dead	7.41305
GSM927020	121	Alive	7.14141
GSM927021	29	Dead	6.9398
GSM927022	120	Alive	7.79393
GSM927023	39	Dead	7.17197
GSM927024	96	Dead	7.56946
GSM927025	12	Dead	7.82478
GSM927026	111	Alive	7.03427
GSM927027	48	Dead	7.38019
GSM927028	109	Alive	6.74791
GSM927029	99	Alive	7.38385
GSM927030	98	Alive	7.29712
GSM927031	15	Dead	6.96007
GSM927032	70	Dead	7.49926
GSM927033	94	Alive	7.15051
GSM927034	0	Dead	7.75576
GSM927035	90	Alive	7.61406
GSM927036	91	Alive	7.3809
GSM927037	11	Dead	7.72873
GSM927038	85	Alive	7.60027
GSM927039	48	Dead	7.06169
GSM927040	29	Dead	7.89895
GSM927041	17	Dead	8.66128
GSM927042	86	Alive	6.85951
GSM927043	83	Alive	7.13312
GSM927044	13	Dead	7.18129
GSM927045	92	Alive	7.12047
GSM927046	24	Dead	8.12439
GSM927047	80	Alive	8.12236
GSM927048	76	Alive	6.74645
GSM927049	16	Dead	7.50775
GSM927050	71	Alive	7.1204
GSM927051	38	Dead	7.0716
GSM927052	63	Alive	7.43973
GSM927053	58	Alive	7.02289
GSM927054	57	Alive	7.13599
GSM927055	55	Alive	7.30303
GSM927056	55	Alive	6.72563
GSM927057	54	Alive	7.36538
GSM927058	51	Alive	7.10628
GSM927059	36	Dead	7.38373
GSM927060	10	Dead	7.38362
GSM927061	50	Alive	7.18436
GSM927062	50	Alive	7.57126
GSM927063	50	Alive	7.29364
GSM927064	48	Alive	7.04563
GSM927065	48	Alive	7.03856
GSM927066	47	Alive	7.1555
GSM927067	43	Alive	7.74876
GSM927068	41	Alive	7.46089
GSM927069	38	Alive	7.23419
GSM927070	27	Dead	7.2207

## Sheet: 1G
LLC	MCA26	B16	4T1	Brain	Heart	Liver	Lung	Pancreas	Colon	Small Intestine	Kidney	Spleen	Ovary	Testis
0.876511	3.0311	1.27619	5.77509	0.0733451	0	0.149461	0.34889	0.0146785	0.00425638	0.0827467	0.00030284	0.0494065	0.000781127	0.0759316
0.992297	3.23517	1.36589	5.35855	0.0975202	0.000231106	0.186706	0.735524	0.0134976	0.00490288	0.0704549	0.000609049	0.0539529	0.00121725	0.0774197
1.13119	3.95271	1.39266	6.19388	0.0650568	4.87528e-05	0.373672	0.52772	0.0157866	0.00554285	0.11525	0.000449262	0.04328	0	0.0854275
