# Supplementary material for: Modulation of tumor inflammatory signaling and drug sensitivity by CMTM4
Source: EMBO J. 2025 Feb 13;44(6):1866–83. doi: 10.1038/s44318-024-00330-y (PMC11914105; doi:10.1038/s44318-024-00330-y)
Supplement: Supplementary file 6 — Source data Fig. 2 [file 44318_2024_330_MOESM6_ESM.zip]

Archive with 19 entries (16 files):
- Figure 2 source data/
- Figure 2 source data/Figure 2F/
- Figure 2 source data/.DS_Store
- __MACOSX/Figure 2 source data/._.DS_Store
- Figure 2 source data/Figure 2E/
- Figure 2 source data/Figure 2A-D, G-H.xlsx
- __MACOSX/Figure 2 source data/._Figure 2A-D, G-H.xlsx
- Figure 2 source data/Figure 2F/Figure 2F NFkB.jpeg
- __MACOSX/Figure 2 source data/Figure 2F/._Figure 2F NFkB.jpeg
- Figure 2 source data/Figure 2F/Figure 2F actin.jpeg
- __MACOSX/Figure 2 source data/Figure 2F/._Figure 2F actin.jpeg
- Figure 2 source data/Figure 2F/Figure 2F pNFkB CMTM4.jpeg
- __MACOSX/Figure 2 source data/Figure 2F/._Figure 2F pNFkB CMTM4.jpeg
- Figure 2 source data/Figure 2E/Figure 2E mTOR tubulin.jpg
- __MACOSX/Figure 2 source data/Figure 2E/._Figure 2E mTOR tubulin.jpg
- Figure 2 source data/Figure 2E/Figure 2E pmTOR.jpg
- __MACOSX/Figure 2 source data/Figure 2E/._Figure 2E pmTOR.jpg
- Figure 2 source data/Figure 2E/Figure 2E pAkt Akt PTEN.jpg
- __MACOSX/Figure 2 source data/Figure 2E/._Figure 2E pAkt Akt PTEN.jpg
