# Supplementary material for: Modulation of tumor inflammatory signaling and drug sensitivity by CMTM4
Source: EMBO J. 2025 Feb 13;44(6):1866–83. doi: 10.1038/s44318-024-00330-y (PMC11914105; doi:10.1038/s44318-024-00330-y)
Supplement: Supplementary file 6 — Source data Fig. 2 [file 44318_2024_330_MOESM6_ESM.zip › Figure 2 source data/Figure 2A-D, G-H.xlsx]

## Sheet: 2A
Day	4T1 gRNA control				4T1 CMTM4 KO
0	0	0	0		0	0	0
7	161.058	142.561	152.729		78.938	88.3125	5.376
12	241.616	248.15	270.312		114.08	86.816	89.8625
15	326.796	439.552	565.75		151.978	118.03	168.018
19	584.26	517.88	733.228		129.544	229.524	211.463
23	908.186	814.592	1345.46		271.502	264.012	314.496
27	2033.77	2504.01	2629.9		473.639	390.891	556.386
30	3019.38	3006.67	3705.9		689.323	498.86	879.786

## Sheet: 2B
	B16-CT					B16-CMTM4 KD						LLC CT					LLC CMTM4 KD
	Mean	SD				Mean	SD				0	0	0	0	0		0	0	0	0
0	0	0				0	0				3	0	0	0	0		0	0	0	0
10	42	11.2				18	8.2				6	99.144	61.6333	82.3681	61.2907		36.2667	29.04	27.636	53.3333
12	88	15.2				38	10.4				9	109.551	215.6	154.133	111.6		44.18	49.6207	56.064	36.5067
14	128	18.4				60	15.1				12	168	108.615	237.293	223.339		160.704	114.333	86.7	48.1887
16	192	22.4				90	19.2				15	558.407	362.404	912.6	892.471		242.769	405.756	297.714	228.75
18	246	27.6				122	23.6				18	1553.07	945.683	1421.07	1045.44		283.92	358.549	556.6	429.237
20	326	37.4				142	29.9				21	2447.83	1503.59	1503.59	1500		610.613	596.549	957.667	720
22	392	46.1				182	34.1

## Sheet: 2C
Day	4T1 gRNA control				4T1 CMTM4 KO
0	0	0	0			0	0	0
7	171.058	152.561	162.729			88.938	98.3125	15.376
12	221.616	228.15	250.312			94.08	66.816	69.8625
15	226.796	339.552	465.75			144.779	110.83	160.817
19	676.26	425.88	825.228			37.544	220.325	220.662
23	872.186	578.592	1381.46			307.502	300.012	350.496
27	2583.77	3054.01	3179.9			479.139	396.391	561.886
30	3017.38	3004.67	3703.9			687.323	496.86	877.786
	CT						CMTM4 KO
0	0	0	0	0	0		0	0	0	0	0
	0	0	0	0	0		0	0	0	0	0
6	165.699	247.798	253.125	135.594	102.528		32	45.496	58.5385	47.432	42.025
	186.233	755.634	404.942	465.426	232.375		51.842	66.0275	78.75	78.416	77.5
12	436.87	931.7	566.784	907.889	352.776		98.3125	107.911	82.944	94.221	158.76
	726.716	1881.6	1403.22	2208.38	854.438		113.438	231.231	244.688	310.284	240.944
18	1607.04	3963.12	2439.71	3204.37	1891.53		454.14	446.738	541.5	571.46	201.144

## Sheet: 2D
mTOR signaling	Regulation of eIF4 and p70S6K signaling	Role of BRCA1 in DNA damage response	ATM signaling	Role of CHK proteins in cell cycle checkpoint control	Huntington's disease signaling	PI3K/AKT signaling	Cell cycle: G1/S checkpoint regulation	Death receptor signaling	GNRH signaling
-11.523	-11.344	-11.152	-11.098	-10.237	-9.09	-8.886	-7.541	-7.469	-7.061

## Sheet: 2G
		CT				CMTM4 KD
Akt_pS473-R-V	0.0678069	0.128812	0.0731584		-0.075859	-0.0312117	-0.0587097
AMPK-a2_pS345-R-V	-0.0144462	-0.0241221	-0.0234222		0.0107347	-0.0051914	-0.0074533
AMPKa_pT172-R-C	0.336457	0.271483	0.278302		-0.422823	-0.083742	-0.314341
B-Raf_pS445-R-V	0.110601	0.107977	0.0466136		-0.0997766	0.0171917	-0.0613614
E-Cadherin-R-V	0.0935475	0.140431	0.0921812		-0.105145	-0.117436	-0.108746
eIF4E_pS209-R-V	0.0813403	0.105013	0.00078049		-0.048738	-0.0758947	-0.0128011
Erk5-R-V	0.0438118	0.0538181	0.0547701		-0.049538	-0.194345	-0.0807646
FAK-R-C	0.117506	0.0473747	0.00753161		-0.0560432	-0.188932	-0.100383
FAK_pY397-R-V	-0.0398102	-0.0524915	-0.0217739		0.135607	0.0451586	0.134368
Gab2-R-V	0.0191174	0.0301898	0.0980893		-0.0233832	-0.17002	-0.126126
GSK-3a-b_pS21_S9-R-V	0.39933	0.124705	0.0867607		-0.147438	-0.323591	-0.23443
HER3_pY1289-R-C	0.0836898	0.0113122	0.0413858		-0.0937797	-0.174538	-0.177606
IR-b-R-C	0.0938545	0.106688	0.0997569		-0.105501	0.0566562	-0.053398
IRS1-R-V	-0.0463843	-0.0704761	-0.0154971		0.187218	0.0270594	0.139531
JNK2-R-C	0.0555587	0.071067	0.00198985		-0.0500414	-0.240422	-0.211502
MMP2-R-V	0.0566033	0.0331564	-0.0198297		-0.0268689	-0.109077	-0.100782
mTOR_pS2448-R-C	0.099766	0.166429	0.169664		-0.11239	-0.190311	-0.216508
p70-S6K1-R-V	0.121392	0.034655	0.0196886		-0.0693797	-0.073945	-0.086155
p70-S6K_pT389-R-V	0.0652607	0.176586	0.0427063		-0.0730222	-0.150115	-0.110621
PDGFR-b-R-V	0.302939	0.352203	0.0978372		-0.161111	-0.0599255	-0.041004
PI3K-p110-a-R-C	-0.0469947	-0.0171134	-0.0149171		0.0480518	0.015462	0.0649412
S6_pS235_S236-R-V	0.199635	0.211075	0.200409		-0.238807	-0.276293	-0.300144
S6_pS240_S244-R-V	0.283768	0.145925	0.00531756		-0.0536396	-0.357155	-0.281606
SHP-2_pY542-R-C	-0.0576288	-0.0588368	-0.0048894		0.115192	0.0112837	0.120016
Src_pY416-R-V	-0.109365	-0.0370241	0.020182		0.206307	0.046967	0.130782
Src_pY527-R-V	-0.211108	-0.142691	-0.176882		0.144856	0.444181	0.201742
Stat3-R-C	0.0864478	0.164082	0.0821981		-0.0969551	-0.11732	-0.17248
Stat5a-R-V	0.0898851	0.0358541	0.119211		-0.100909	-0.202465	-0.192953
Tuberin_pT1462-R-V	0.0298908	0.0226849	0.00134749		-0.0346805	-0.0681688	-0.114727
VEGFR-2-R-V	0.184939	0.217436	0.234198		-0.218925	0.0289897	-0.117963

## Sheet: 2H
	CTRL				CMTM4 KD
PBS	20.1594	24.3622	24.4394		4.8972	4.45064	5.33427
CMTM4	22.2903	25.0178	30.4191		27.0467	20.9591	24.786
CMTM4 wo STAT5	17.6105	20.9282	23.1755		24.7798	18.5097	17.9466
CMTM4 wo LZM	28.9781	24.2385	32.2248		32.6297	26.5308	30.1229
CMTM4 wo LZM/Traf6	23.3851	21.418	29.2962		3.19224	3.80824	6.9375
Traf6 DN	4.24336	6.53299	3.93109		4.23786	5.33936	5.98148
CMTM4 w Traf6 DN	15.6305	15.7985	21.7906		5.18182	6.9523	3.43876
