# Supplementary material for: Modulation of tumor inflammatory signaling and drug sensitivity by CMTM4
Source: EMBO J. 2025 Feb 13;44(6):1866–83. doi: 10.1038/s44318-024-00330-y (PMC11914105; doi:10.1038/s44318-024-00330-y)
Supplement: Supplementary file 7 — Source data Fig. 3 [file 44318_2024_330_MOESM7_ESM.zip]

Archive with 65 entries (58 files):
- Figure 3 source data/
- Figure 3 source data/.DS_Store
- __MACOSX/Figure 3 source data/._.DS_Store
- Figure 3 source data/Figure 3E/
- Figure 3 source data/Figure 3B/
- Figure 3 source data/Figure 3C/
- Figure 3 source data/Figure 3D/
- Figure 3 source data/Figure 3A/
- Figure 3 source data/Figure 3F/
- Figure 3 source data/Figure 3E/Figure 3E left EGFR input&IP, CMTM4 IP.jpg
- __MACOSX/Figure 3 source data/Figure 3E/._Figure 3E left EGFR input&IP, CMTM4 IP.jpg
- Figure 3 source data/Figure 3E/Figure 3E right.jpg
- __MACOSX/Figure 3 source data/Figure 3E/._Figure 3E right.jpg
- Figure 3 source data/Figure 3E/Figure 3E left CMTM4 input actin.jpg
- __MACOSX/Figure 3 source data/Figure 3E/._Figure 3E left CMTM4 input actin.jpg
- Figure 3 source data/Figure 3B/Figure 3B.jpg
- __MACOSX/Figure 3 source data/Figure 3B/._Figure 3B.jpg
- Figure 3 source data/Figure 3B/Figure 3B.xlsx
- __MACOSX/Figure 3 source data/Figure 3B/._Figure 3B.xlsx
- Figure 3 source data/Figure 3C/Figure 3C CMTM4 actin.jpg
- __MACOSX/Figure 3 source data/Figure 3C/._Figure 3C CMTM4 actin.jpg
- Figure 3 source data/Figure 3D/Figure 3D CMTM4 Tubulin.jpg
- __MACOSX/Figure 3 source data/Figure 3D/._Figure 3D CMTM4 Tubulin.jpg
- Figure 3 source data/Figure 3D/Figure 3D EGFR.jpg
- __MACOSX/Figure 3 source data/Figure 3D/._Figure 3D EGFR.jpg
- Figure 3 source data/Figure 3A/H292 CMTM4 KO +EGF_2.fcs
- __MACOSX/Figure 3 source data/Figure 3A/._H292 CMTM4 KO +EGF_2.fcs
- Figure 3 source data/Figure 3A/H292 CMTM4 KO +EGF_3.fcs
- __MACOSX/Figure 3 source data/Figure 3A/._H292 CMTM4 KO +EGF_3.fcs
- Figure 3 source data/Figure 3A/H292 CMTM4 KO +EGF_1.fcs
- __MACOSX/Figure 3 source data/Figure 3A/._H292 CMTM4 KO +EGF_1.fcs
- Figure 3 source data/Figure 3A/H292 CMTM4 KO -EGF_2.fcs
- __MACOSX/Figure 3 source data/Figure 3A/._H292 CMTM4 KO -EGF_2.fcs
- Figure 3 source data/Figure 3A/H292 CMTM4 KO -EGF_3.fcs
- __MACOSX/Figure 3 source data/Figure 3A/._H292 CMTM4 KO -EGF_3.fcs
- Figure 3 source data/Figure 3A/H292 CMTM4 KO -EGF_1.fcs
- __MACOSX/Figure 3 source data/Figure 3A/._H292 CMTM4 KO -EGF_1.fcs
- Figure 3 source data/Figure 3A/H292 gRNA control +EGF_3.fcs
- __MACOSX/Figure 3 source data/Figure 3A/._H292 gRNA control +EGF_3.fcs
- Figure 3 source data/Figure 3A/H292 gRNA control +EGF_2.fcs
- __MACOSX/Figure 3 source data/Figure 3A/._H292 gRNA control +EGF_2.fcs
- Figure 3 source data/Figure 3A/H292 gRNA control +EGF_1.fcs
- __MACOSX/Figure 3 source data/Figure 3A/._H292 gRNA control +EGF_1.fcs
- Figure 3 source data/Figure 3A/H292 gRNA control -EGF_3.fcs
- __MACOSX/Figure 3 source data/Figure 3A/._H292 gRNA control -EGF_3.fcs
- Figure 3 source data/Figure 3A/H292 gRNA control -EGF_2.fcs
- __MACOSX/Figure 3 source data/Figure 3A/._H292 gRNA control -EGF_2.fcs
- Figure 3 source data/Figure 3A/H292 gRNA control -EGF_1.fcs
- __MACOSX/Figure 3 source data/Figure 3A/._H292 gRNA control -EGF_1.fcs
- Figure 3 source data/Figure 3F/Figure 3F 4T1 EGFR.png
- __MACOSX/Figure 3 source data/Figure 3F/._Figure 3F 4T1 EGFR.png
- Figure 3 source data/Figure 3F/Figure 3F HCC827 H292 4T1 GAPDH.png
- __MACOSX/Figure 3 source data/Figure 3F/._Figure 3F HCC827 H292 4T1 GAPDH.png
- Figure 3 source data/Figure 3F/Figure 3F LLC CMTM4.png
- __MACOSX/Figure 3 source data/Figure 3F/._Figure 3F LLC CMTM4.png
- Figure 3 source data/Figure 3F/Figure 3F LLC GAPDH.png
- __MACOSX/Figure 3 source data/Figure 3F/._Figure 3F LLC GAPDH.png
- Figure 3 source data/Figure 3F/Figure 3F HCC827 EGFR.png
- __MACOSX/Figure 3 source data/Figure 3F/._Figure 3F HCC827 EGFR.png
- Figure 3 source data/Figure 3F/Figure 3F HCC827 H292 4T1 CMTM4.png
- __MACOSX/Figure 3 source data/Figure 3F/._Figure 3F HCC827 H292 4T1 CMTM4.png
- Figure 3 source data/Figure 3F/Figure 3F LLC EGFR.png
- __MACOSX/Figure 3 source data/Figure 3F/._Figure 3F LLC EGFR.png
- Figure 3 source data/Figure 3F/Figure 3F H292 EGFR.png
- __MACOSX/Figure 3 source data/Figure 3F/._Figure 3F H292 EGFR.png
