# Supplementary material for: Modulation of tumor inflammatory signaling and drug sensitivity by CMTM4
Source: EMBO J. 2025 Feb 13;44(6):1866–83. doi: 10.1038/s44318-024-00330-y (PMC11914105; doi:10.1038/s44318-024-00330-y)
Supplement: Supplementary file 7 — Source data Fig. 3 [file 44318_2024_330_MOESM7_ESM.zip › Figure 3 source data/Figure 3B/Figure 3B.xlsx]

## Sheet: 3B
	CT			CMTM4 KD
p-EGFR	98.5627	101.437		41.4534	41.1931
p-ErbB2	96.7438	103.256		79.0262	77.9845
p-PDGFRa	96.1407	103.859		55.601	41.7449
