# Supplementary material for: Modulation of tumor inflammatory signaling and drug sensitivity by CMTM4
Source: EMBO J. 2025 Feb 13;44(6):1866–83. doi: 10.1038/s44318-024-00330-y (PMC11914105; doi:10.1038/s44318-024-00330-y)
Supplement: Supplementary file 8 — Source data Fig. 4 [file 44318_2024_330_MOESM8_ESM.zip]

Archive with 145 entries (136 files):
- Figure 4 source data/
- Figure 4 source data/Figure 4E/
- Figure 4 source data/Figure 4B/
- Figure 4 source data/Figure 4C/
- Figure 4 source data/Figure 4D/
- Figure 4 source data/.DS_Store
- __MACOSX/Figure 4 source data/._.DS_Store
- Figure 4 source data/Figure 4A/
- Figure 4 source data/Figure 4F/
- Figure 4 source data/Figure 4H/
- Figure 4 source data/Figure 4G/
- Figure 4 source data/Figure 4E/Figure 4E +EGF Rab5.tif
- __MACOSX/Figure 4 source data/Figure 4E/._Figure 4E +EGF Rab5.tif
- Figure 4 source data/Figure 4E/Figure 4E -EGF Rab5.png
- __MACOSX/Figure 4 source data/Figure 4E/._Figure 4E -EGF Rab5.png
- Figure 4 source data/Figure 4E/Figure 4E -EGF Merged.png
- __MACOSX/Figure 4 source data/Figure 4E/._Figure 4E -EGF Merged.png
- Figure 4 source data/Figure 4E/Figure 4E +EGF DAPI.tif
- __MACOSX/Figure 4 source data/Figure 4E/._Figure 4E +EGF DAPI.tif
- Figure 4 source data/Figure 4E/Figure 4E -EGF DAPI.png
- __MACOSX/Figure 4 source data/Figure 4E/._Figure 4E -EGF DAPI.png
- Figure 4 source data/Figure 4E/Figure 4E -EGF CMTM4.png
- __MACOSX/Figure 4 source data/Figure 4E/._Figure 4E -EGF CMTM4.png
- Figure 4 source data/Figure 4E/Figure 4E +EGF Merged.tif
- __MACOSX/Figure 4 source data/Figure 4E/._Figure 4E +EGF Merged.tif
- Figure 4 source data/Figure 4E/Figure 4E.xlsx
- __MACOSX/Figure 4 source data/Figure 4E/._Figure 4E.xlsx
- Figure 4 source data/Figure 4E/Figure 4E +EGF CMTM4.tif
- __MACOSX/Figure 4 source data/Figure 4E/._Figure 4E +EGF CMTM4.tif
- Figure 4 source data/Figure 4B/Figure 4B Rab5.jpg
- __MACOSX/Figure 4 source data/Figure 4B/._Figure 4B Rab5.jpg
- Figure 4 source data/Figure 4B/Figure 4B Rab4&Vinculin.jpg
- __MACOSX/Figure 4 source data/Figure 4B/._Figure 4B Rab4&Vinculin.jpg
- Figure 4 source data/Figure 4B/Figure 4B CMTM4.jpg
- __MACOSX/Figure 4 source data/Figure 4B/._Figure 4B CMTM4.jpg
- Figure 4 source data/Figure 4B/Figure 4B Rab11.jpg
- __MACOSX/Figure 4 source data/Figure 4B/._Figure 4B Rab11.jpg
- Figure 4 source data/Figure 4C/Figure 4C.png
- __MACOSX/Figure 4 source data/Figure 4C/._Figure 4C.png
- Figure 4 source data/Figure 4D/Figure 4D -EGF DAPI.tif
- __MACOSX/Figure 4 source data/Figure 4D/._Figure 4D -EGF DAPI.tif
- Figure 4 source data/Figure 4D/Figure 4D -EGF Merged.tif
- __MACOSX/Figure 4 source data/Figure 4D/._Figure 4D -EGF Merged.tif
- Figure 4 source data/Figure 4D/Figure 4D +EGF DAPI.tif
- __MACOSX/Figure 4 source data/Figure 4D/._Figure 4D +EGF DAPI.tif
- Figure 4 source data/Figure 4D/Figure 4D +EGF Merged.tif
- __MACOSX/Figure 4 source data/Figure 4D/._Figure 4D +EGF Merged.tif
- Figure 4 source data/Figure 4D/Figure 4D -EGF Rab4.tif
- __MACOSX/Figure 4 source data/Figure 4D/._Figure 4D -EGF Rab4.tif
- Figure 4 source data/Figure 4D/Figure 4D +EGF CMTM4.tif
- __MACOSX/Figure 4 source data/Figure 4D/._Figure 4D +EGF CMTM4.tif
- Figure 4 source data/Figure 4D/Figure 4D.xlsx
- __MACOSX/Figure 4 source data/Figure 4D/._Figure 4D.xlsx
- Figure 4 source data/Figure 4D/Figure 4D -EGF CMTM4.tif
- __MACOSX/Figure 4 source data/Figure 4D/._Figure 4D -EGF CMTM4.tif
- Figure 4 source data/Figure 4D/Figure 4D +EGF Rab4.tif
- __MACOSX/Figure 4 source data/Figure 4D/._Figure 4D +EGF Rab4.tif
- Figure 4 source data/Figure 4A/Figure 4A +EGF EGFR.tif
- __MACOSX/Figure 4 source data/Figure 4A/._Figure 4A +EGF EGFR.tif
- Figure 4 source data/Figure 4A/Figure 4A +EGF Merged.tif
- __MACOSX/Figure 4 source data/Figure 4A/._Figure 4A +EGF Merged.tif
- Figure 4 source data/Figure 4A/Figure 4A -EGF EGFR.tif
- __MACOSX/Figure 4 source data/Figure 4A/._Figure 4A -EGF EGFR.tif
- Figure 4 source data/Figure 4A/Figure 4A.xlsx
- __MACOSX/Figure 4 source data/Figure 4A/._Figure 4A.xlsx
- Figure 4 source data/Figure 4A/Figure 4A -EGF CMTM4.tif
- __MACOSX/Figure 4 source data/Figure 4A/._Figure 4A -EGF CMTM4.tif
- Figure 4 source data/Figure 4A/Figure 4A -EGF Merged.tif
- __MACOSX/Figure 4 source data/Figure 4A/._Figure 4A -EGF Merged.tif
- Figure 4 source data/Figure 4A/Figure 4A +EGF DAPI.tif
- __MACOSX/Figure 4 source data/Figure 4A/._Figure 4A +EGF DAPI.tif
- Figure 4 source data/Figure 4A/Figure 4A +EGF CMTM4.tif
- __MACOSX/Figure 4 source data/Figure 4A/._Figure 4A +EGF CMTM4.tif
- Figure 4 source data/Figure 4A/Figure 4A -EGF DAPI.tif
- __MACOSX/Figure 4 source data/Figure 4A/._Figure 4A -EGF DAPI.tif
- Figure 4 source data/Figure 4F/Figure 4F.xlsx
- __MACOSX/Figure 4 source data/Figure 4F/._Figure 4F.xlsx
- Figure 4 source data/Figure 4F/Figure 4F +EGF Merged.tif
- __MACOSX/Figure 4 source data/Figure 4F/._Figure 4F +EGF Merged.tif
- Figure 4 source data/Figure 4F/Figure 4F +EGF Rab11.tif
- __MACOSX/Figure 4 source data/Figure 4F/._Figure 4F +EGF Rab11.tif
- Figure 4 source data/Figure 4F/Figure 4F -EGF CMTM4.tif
- __MACOSX/Figure 4 source data/Figure 4F/._Figure 4F -EGF CMTM4.tif
- Figure 4 source data/Figure 4F/Figure 4F +EGF DAPI.tif
- __MACOSX/Figure 4 source data/Figure 4F/._Figure 4F +EGF DAPI.tif
- Figure 4 source data/Figure 4F/Figure 4F -EGF Rab11.tif
- __MACOSX/Figure 4 source data/Figure 4F/._Figure 4F -EGF Rab11.tif
- Figure 4 source data/Figure 4F/Figure 4F +EGF CMTM4.tif
- __MACOSX/Figure 4 source data/Figure 4F/._Figure 4F +EGF CMTM4.tif
- Figure 4 source data/Figure 4F/Figure 4F -EGF Merged.tif
- __MACOSX/Figure 4 source data/Figure 4F/._Figure 4F -EGF Merged.tif
- Figure 4 source data/Figure 4F/Figure 4F -EGF DAPI.tif
- __MACOSX/Figure 4 source data/Figure 4F/._Figure 4F -EGF DAPI.tif
- Figure 4 source data/Figure 4H/Figure 4H KD+CQ EGFR.tif
- __MACOSX/Figure 4 source data/Figure 4H/._Figure 4H KD+CQ EGFR.tif
- Figure 4 source data/Figure 4H/Figure 4H CT EGFR.tif
- __MACOSX/Figure 4 source data/Figure 4H/._Figure 4H CT EGFR.tif
- Figure 4 source data/Figure 4H/Figure 4H KD LAMP1.tif
- __MACOSX/Figure 4 source data/Figure 4H/._Figure 4H KD LAMP1.tif
- Figure 4 source data/Figure 4H/Figure 4H KD EGFR.tif
- __MACOSX/Figure 4 source data/Figure 4H/._Figure 4H KD EGFR.tif
- Figure 4 source data/Figure 4H/Figure 4H KD+CQ Merged.tif
- __MACOSX/Figure 4 source data/Figure 4H/._Figure 4H KD+CQ Merged.tif
- Figure 4 source data/Figure 4H/Figure 4H CT LAMP1.tif
- __MACOSX/Figure 4 source data/Figure 4H/._Figure 4H CT LAMP1.tif
- Figure 4 source data/Figure 4H/Figure 4H KD Merged.tif
- __MACOSX/Figure 4 source data/Figure 4H/._Figure 4H KD Merged.tif
- Figure 4 source data/Figure 4H/Figure 4H KD+CQ DAPI.tif
- __MACOSX/Figure 4 source data/Figure 4H/._Figure 4H KD+CQ DAPI.tif
- Figure 4 source data/Figure 4H/Figure 4H KD+CQ LAMP1.tif
- __MACOSX/Figure 4 source data/Figure 4H/._Figure 4H KD+CQ LAMP1.tif
- Figure 4 source data/Figure 4H/Figure 4H.xlsx
- __MACOSX/Figure 4 source data/Figure 4H/._Figure 4H.xlsx
- Figure 4 source data/Figure 4H/Figure 4H CT DAPI.tif
- __MACOSX/Figure 4 source data/Figure 4H/._Figure 4H CT DAPI.tif
- Figure 4 source data/Figure 4H/Figure 4H KD DAPI.tif
- __MACOSX/Figure 4 source data/Figure 4H/._Figure 4H KD DAPI.tif
- Figure 4 source data/Figure 4H/Figure 4H CT Merged.tif
- __MACOSX/Figure 4 source data/Figure 4H/._Figure 4H CT Merged.tif
- Figure 4 source data/Figure 4G/Figure 4G KD EGFR.tif
- __MACOSX/Figure 4 source data/Figure 4G/._Figure 4G KD EGFR.tif
- Figure 4 source data/Figure 4G/Figure 4G CT LAMP1.tif
- __MACOSX/Figure 4 source data/Figure 4G/._Figure 4G CT LAMP1.tif
- Figure 4 source data/Figure 4G/Figure 4G CT EGFR.tif
- __MACOSX/Figure 4 source data/Figure 4G/._Figure 4G CT EGFR.tif
- Figure 4 source data/Figure 4G/Figure 4G KD+CQ EGFR.tif
- __MACOSX/Figure 4 source data/Figure 4G/._Figure 4G KD+CQ EGFR.tif
- Figure 4 source data/Figure 4G/Figure 4G.xlsx
- __MACOSX/Figure 4 source data/Figure 4G/._Figure 4G.xlsx
- Figure 4 source data/Figure 4G/Figure 4G KD Merged.tif
- __MACOSX/Figure 4 source data/Figure 4G/._Figure 4G KD Merged.tif
- Figure 4 source data/Figure 4G/Figure 4G KD+CQ Merged.tif
- __MACOSX/Figure 4 source data/Figure 4G/._Figure 4G KD+CQ Merged.tif
- Figure 4 source data/Figure 4G/Figure 4G CT Merged.tif
- __MACOSX/Figure 4 source data/Figure 4G/._Figure 4G CT Merged.tif
- Figure 4 source data/Figure 4G/Figure 4G KD+CQ DAPI.tif
- __MACOSX/Figure 4 source data/Figure 4G/._Figure 4G KD+CQ DAPI.tif
- Figure 4 source data/Figure 4G/Figure 4G KD DAPI.tif
- __MACOSX/Figure 4 source data/Figure 4G/._Figure 4G KD DAPI.tif
- Figure 4 source data/Figure 4G/Figure 4G CT DAPI.tif
- __MACOSX/Figure 4 source data/Figure 4G/._Figure 4G CT DAPI.tif
- Figure 4 source data/Figure 4G/Figure 4G KD LAMP1.tif
- __MACOSX/Figure 4 source data/Figure 4G/._Figure 4G KD LAMP1.tif
- Figure 4 source data/Figure 4G/Figure 4G KD+CQ LAMP1.tif
- __MACOSX/Figure 4 source data/Figure 4G/._Figure 4G KD+CQ LAMP1.tif
