# Supplementary material for: Modulation of tumor inflammatory signaling and drug sensitivity by CMTM4
Source: EMBO J. 2025 Feb 13;44(6):1866–83. doi: 10.1038/s44318-024-00330-y (PMC11914105; doi:10.1038/s44318-024-00330-y)
Supplement: Supplementary file 8 — Source data Fig. 4 [file 44318_2024_330_MOESM8_ESM.zip › Figure 4 source data/Figure 4E/Figure 4E.xlsx]

## Sheet: 4E
W	+
0.271	0.297
0.456	0.242
0.418	0.709
0.502	0.686
0.671	0.665
0.514	0.725
0.423	0.566
0.563	0.685
0.256	0.592
0.517	0.697
0.43	0.759
0.423	0.708
0.439	0.668
0.363	0.269
0.595	0.757
0.635	0.737
0.561	0.607
0.446	0.584
0.524	0.686
0.544	0.315
