# Supplementary material for: Modulation of tumor inflammatory signaling and drug sensitivity by CMTM4
Source: EMBO J. 2025 Feb 13;44(6):1866–83. doi: 10.1038/s44318-024-00330-y (PMC11914105; doi:10.1038/s44318-024-00330-y)
Supplement: Supplementary file 8 — Source data Fig. 4 [file 44318_2024_330_MOESM8_ESM.zip › Figure 4 source data/Figure 4A/Figure 4A.xlsx]

## Sheet: 4A
-	+
0.781	0.87
0.673	0.819
0.508	0.809
0.787	0.755
0.755	0.818
0.565	0.846
0.466	0.868
0.862	0.785
0.697	0.514
0.743	0.436
0.338	0.524
