# Supplementary material for: Modulation of tumor inflammatory signaling and drug sensitivity by CMTM4
Source: EMBO J. 2025 Feb 13;44(6):1866–83. doi: 10.1038/s44318-024-00330-y (PMC11914105; doi:10.1038/s44318-024-00330-y)
Supplement: Supplementary file 8 — Source data Fig. 4 [file 44318_2024_330_MOESM8_ESM.zip › Figure 4 source data/Figure 4G/Figure 4G.xlsx]

## Sheet: 4G
CT	KD	KD+CQ
0.186	-0.028	0.247
0.048	0.003	0.488
0.01	-0.016	0.474
0.215	0.144	0.024
0.198	0.141	-0.091
0.249	-0.111	0.112
0.105	0.022	0.395
0.254	0.062	0.2
0.289	0.083	0.177
0.198	0.078	0.287
0.133	0.115	0.159
