# Supplementary material for: Modulation of tumor inflammatory signaling and drug sensitivity by CMTM4
Source: EMBO J. 2025 Feb 13;44(6):1866–83. doi: 10.1038/s44318-024-00330-y (PMC11914105; doi:10.1038/s44318-024-00330-y)
Supplement: Supplementary file 9 — Source data Fig. 5 [file 44318_2024_330_MOESM9_ESM.zip]

Archive with 11 entries (8 files):
- Figure 5 source data/
- Figure 5 source data/.DS_Store
- __MACOSX/Figure 5 source data/._.DS_Store
- Figure 5 source data/Figure 5A/
- Figure 5 source data/Figure 5B-E/
- Figure 5 source data/Figure 5A/Figure 5A mTOR, vinculin.tif
- __MACOSX/Figure 5 source data/Figure 5A/._Figure 5A mTOR, vinculin.tif
- Figure 5 source data/Figure 5A/Figure 5A pAkt, pmTOR, CMTM4.tif
- __MACOSX/Figure 5 source data/Figure 5A/._Figure 5A pAkt, pmTOR, CMTM4.tif
- Figure 5 source data/Figure 5B-E/Figure 5B-E.xlsx
- __MACOSX/Figure 5 source data/Figure 5B-E/._Figure 5B-E.xlsx
