# Supplementary material for: Modulation of tumor inflammatory signaling and drug sensitivity by CMTM4
Source: EMBO J. 2025 Feb 13;44(6):1866–83. doi: 10.1038/s44318-024-00330-y (PMC11914105; doi:10.1038/s44318-024-00330-y)
Supplement: Supplementary file 9 — Source data Fig. 5 [file 44318_2024_330_MOESM9_ESM.zip › Figure 5 source data/Figure 5B-E/Figure 5B-E.xlsx]

## Sheet: 5B
	WT-0						WT-0.125						KO-0						KO-0.125
0	0.980218	1.00961	0.924839	1.03706	1.04827		1.00977	0.972943	0.960848	1.06397	0.992474		0.981021	1.06519	0.929357	1.05648	0.967954		1.01338	1.0338	0.983675	1.04559	0.923551
	1.24498	1.33103	1.16334	1.32017	1.39455		1.19138	1.27402	1.26588	1.31971	1.21471		1.20202	1.29157	1.13697	1.32424	1.19389		1.15373	1.21189	1.12239	1.18387	1.02347
8	1.48375	1.80243	1.35899	1.55621	1.82637		1.66182	1.73262	1.58069	1.78816	1.68625		1.27358	1.41532	1.25011	1.47474	1.29243		1.21523	1.25068	1.18752	1.25845	1.0911
	1.93461	2.37841	1.77757	1.86351	2.23967		2.48499	2.40134	2.22237	2.72243	2.384		1.40712	1.56181	1.41566	1.5989	1.45335		1.28585	1.31997	1.2587	1.32689	1.17734
16	2.51177	2.86586	2.37271	2.41671	2.73925		3.41545	3.36784	2.95241	3.58476	3.24189		1.60105	1.81177	1.64679	1.84371	1.66394		1.3925	1.46748	1.43849	1.47083	1.28231
	2.6971	3.16841	2.77098	2.6108	3.01804		3.8698	3.71598	3.34236	4.11861	3.56949		1.7968	2.01884	1.83841	2.12663	1.86441		1.40784	1.56208	1.40948	1.48806	1.33985
24	2.88482	3.40339	2.89664	2.92829	3.22357		3.97232	4.01356	3.48175	4.45458	3.78286		1.99781	2.25192	2.12901	2.48341	2.14614		1.43952	1.62672	1.49005	1.44663	1.46457
	3.10235	3.68397	3.25197	3.04989	3.37508		4.33387	4.15377	3.75697	4.61016	4.03073		2.32407	2.6108	2.50538	2.85777	2.48464		1.53987	1.72407	1.50208	1.50516	1.47664
32	3.38922	3.86043	3.51694	3.36762	3.73244		4.7056	4.44062	4.23937	5.03556	4.28862		2.74369	3.02814	2.90067	3.33883	2.94581		1.69834	1.92008	1.64835	1.62408	1.63114
	3.51108	4.05604	3.75393	3.53702	3.84025		4.75944	4.62011	4.17931	5.04398	4.3211		3.10227	3.37849	3.24883	3.77867	3.36305		1.82326	1.79017	1.56628	1.59184	1.66644
40	3.73949	4.216	3.98595	3.81684	3.97439		4.76338	4.70388	4.38487	5.10464	4.41122		3.56856	3.72482	3.62864	4.28593	3.73687		1.86763	1.91251	1.55672	1.52251	1.6898
	4.01801	4.39543	4.21861	4.02536	4.09122		4.73341	4.66955	4.54028	5.04744	4.42281		4.01214	4.06306	4.00957	4.7975	4.259		1.83329	1.78705	1.44622	1.47861	1.63057
48	4.31752	4.63924	4.50445	4.43335	4.36289		4.71918	4.86182	4.63399	5.04557	4.61281		4.44964	4.36489	4.44782	5.29391	4.64093		1.82303	1.77889	1.40707	1.4156	1.6027
	4.64414	4.98865	4.83405	4.70652	4.77763		4.89617	5.03048	4.84304	5.19157	4.70673		4.92199	4.89652	4.82724	5.78552	5.11175		1.91817	1.88529	1.43881	1.50098	1.60495
56	5.01381	5.29493	5.15687	5.15743	5.00817		4.82281	5.21542	4.99733	5.21181	4.85539		5.26131	5.37386	5.21666	6.08435	5.53912		1.93579	1.8365	1.40572	1.59574	1.58356
	5.35998	5.54753	5.35996	5.3968	5.27412		4.6612	5.27647	5.06783	5.16583	4.84078		5.62854	5.68145	5.56712	6.46852	5.76728		1.8161	1.74634	1.41823	1.54401	1.4899
64	5.6212	5.7634	5.62644	5.77485	5.57773		4.77727	5.40453	5.12308	5.13808	5.04924		5.92569	6.07193	5.8485	6.75839	6.12042		1.88085	1.65294	1.5035	1.62112	1.40765
	6.00614	6.06818	5.98061	6.01631	6.02265		5.03761	5.57879	5.3506	5.41275	5.20078		6.29293	6.52243	6.1436	7.07788	6.51332		1.91532	1.68041	1.5924	1.90275	1.54104
72	6.16418	6.23655	6.06582	6.16521	6.19225		5.00712	5.54884	5.17018	5.34647	5.2615		6.36196	6.78242	6.36471	7.21731	6.64416		1.84397	1.63055	1.58056	1.88567	1.42861
	6.24538	6.31764	6.2247	6.29491	6.39012		5.06561	5.50787	5.18509	5.44055	5.11153		6.67974	7.02113	6.58043	7.34434	6.80205		1.71531	1.57451	1.67238	1.77929	1.44912
80	6.40119	6.4851	6.26044	6.49645	6.61009		5.14263	5.52688	5.23074	5.49318	5.20647		6.78239	7.3032	6.76279	7.4819	6.99437		1.81822	1.60336	1.68631	1.87268	1.42434
	6.59787	6.64981	6.35491	6.60866	6.78011		5.11261	5.55003	5.11319	5.4991	5.07184		6.83037	7.41779	7.00096	7.53592	7.11442		1.70711	1.62357	1.65789	1.80885	1.45845
88	6.78968	6.79032	6.58666	6.77243	6.88493		5.48012	5.64921	5.3118	5.71716	5.25371		7.06657	7.57989	7.19161	7.69122	7.36939		1.79252	1.68005	1.82319	1.95512	1.6452
	6.86156	6.89017	6.65938	6.81433	6.94696		5.42351	5.519	5.10388	5.75382	5.26006		7.15749	7.8154	7.358	7.73672	7.36105		1.70067	1.76183	1.82569	1.9507	1.68571
96	6.8952	6.97	6.6776	6.92456	7.01525		5.28168	5.37921	5.02081	5.72126	5.14999		7.21104	7.8694	7.43442	7.73812	7.43424		1.63556	1.92173	1.78317	1.78197	1.73684
	6.9973	7.0542	6.84943	6.9516	7.14955		5.36567	5.41045	5.05781	5.62755	5.22976		7.24564	7.80011	7.61279	7.85076	7.58935		1.84403	2.02325	1.56325	1.60661	1.95325
104	7.02782	7.18575	6.99173	6.97691	7.14456		5.51677	5.27212	4.87343	5.64664	4.9722		7.58369	7.89002	7.69221	7.96562	7.77304		2.31176	2.17101	1.474	1.63898	1.85014
	7.03294	7.21604	7.12283	7.06962	7.09932		5.21174	5.1899	4.97089	5.47166	5.02226		7.74037	7.92821	7.7514	8.01798	7.77164		2.18233	1.9798	1.60037	1.82664	1.7055
112	7.15565	7.15991	7.17748	7.18893	7.15126		5.02147	5.52477	5.45731	5.29465	5.2583		7.74148	8.09211	7.58629	7.96735	7.69072		2.01365	1.76071	1.84502	2.05216	1.70935
	7.22172	7.17044	7.13693	7.23187	7.23922		5.16325	5.64157	5.33627	5.52316	5.37004		7.60351	8.16981	7.74096	7.89931	7.64766		1.83245	1.99866	1.87974	2.07209	1.87692
120	7.21605	7.18088	7.17004	7.31207	7.31398		5.3346	5.76136	5.47133	5.86494	5.57447		7.84133	8.11279	7.85808	8.18099	7.86956		2.58561	2.04164	2.02129	2.31747	1.64891

## Sheet: 5C
	PC-9ER control without Gefitinib						PC-9ER control with 2uM Gefitinib						PC-9ER CMTM4 KO without Gefitinib						PC-9ER CMTM4 KO with 2uM Gefitinib
0	13.4587	14.061	13.1084	12.5138	12.0145		10.9201	11.7545	12.3372	12.6759	12.3272		12.1587	11.2478	12.2825	12.4095	9.30242		11.9867	13.048	12.528	11.5163	11.3475
	20.2175	21.3511	20.2458	18.7521	18.476		16.4847	16.837	17.7046	18.9417	18.0383		18.491	17.2077	19.0064	18.9503	13.7164		16.1419	18.3899	17.5119	15.695	15.3401
8	27.1168	27.78	26.2696	25.6664	24.6574		21.3667	22.5901	23.4962	24.6725	24.2003		24.4325	22.033	24.9686	25.194	17.5173		20.976	23.7801	22.7017	20.287	19.6702
	33.5787	31.9233	31.9511	29.8093	29.7386		25.6163	26.8259	27.3777	29.2231	28.6881		30.0947	27.0602	30.8706	30.9264	22.303		25.8527	29.3513	27.2323	24.5714	24.8782
16	37.5584	35.0129	37.1225	34.1357	34.55		28.6711	30.1177	31.0178	32.6048	33.2238		36.6954	32.9182	36.286	36.5974	27.1465		29.7477	34.7969	32.0967	28.2238	29.0503
	42.4001	40.4319	42.4357	40.7369	37.5083		32.1646	34.0315	34.0464	34.9377	37.3158		41.3661	38.6907	41.4501	40.3172	30.222		33.7605	38.5404	36.1196	32.1	32.9891
24	48.913	47.3648	50.228	47.544	43.3792		34.7218	36.2103	36.1829	38.411	41.4833		45.8554	43.0902	46.0249	45.4108	34.1783		35.9942	41.8979	40.0018	35.4613	36.7576
	54.707	57.2707	58.7865	55.5008	48.5975		35.9772	38.3463	38.3622	41.0791	43.9937		53.1685	50.5975	53.4294	51.2414	38.3171		37.2456	44.9425	41.278	38.6527	38.9539
32	62.3615	66.6002	66.491	64.7115	56.8729		37.6526	39.7043	40.7284	43.9138	47.499		61.2235	58.7793	61.3345	59.2408	43.0537		39.802	48.3922	43.5154	41.59	42.5656
	69.9561	75.1793	74.6074	72.9609	62.3786		41.196	43.8376	43.3913	46.254	50.2759		69.3104	65.2654	68.1793	68.8771	49.6087		42.8454	51.2309	46.04	45.4901	45.1778
40	75.5033	82.2569	80.0803	79.7024	69.7033		43.6349	44.3031	45.7748	48.7288	52.7532		77.5055	72.4266	73.2978	75.3119	55.1647		44.6431	52.9696	48.0239	48.5355	46.737
	81.0191	87.3279	85.2721	85.1533	75.8636		46.7191	46.7645	49.5465	50.1003	56.4659		83.9666	78.4002	79.365	80.8693	60.9185		47.1758	54.9121	49.6805	51.1313	50.0581
48	87.5269	92.8915	90.1539	90.5431	83.2045		48.5791	49.8891	55.2709	53.243	58.1127		89.7723	83.9123	85.171	87.5077	68.1998		49.0663	55.8445	50.9647	52.904	52.3674
	91.2815	96.1294	94.1202	93.7296	88.2767		50.6414	52.1392	56.2292	56.5492	58.7274		93.338	88.5484	89.3842	92.3352	74.5552		50.5996	57.6331	52.9665	53.6847	52.0767
56	94.672	97.4654	95.8652	96.4678	91.7531		54.1314	53.3841	60.1664	58.8412	61.973		95.9463	92.1555	92.7904	94.8345	80.8782		53.2397	59.1684	55.7808	55.9607	54.9601
	96.8237	98.3027	96.9295	97.5929	94.6528		55.7131	55.6441	63.2236	62.9677	62.4593		97.398	94.3652	95.3559	96.7999	85.4951		55.3463	58.8478	57.4656	55.8875	55.416
64	97.8534	98.9674	98.0383	98.2922	96.382		57.4875	59.0208	65.9788	64.6301	63.3652		98.025	95.7036	97.0345	97.9785	89.4775		56.7723	61.4558	59.9737	57.3142	55.6876
	98.9087	99.2495	98.6509	98.8098	97.6374		59.8081	62.3159	69.0328	69.8328	65.8441		98.6736	97.207	97.7353	98.665	91.8753		58.94	63.9133	61.2976	58.3357	57.7024
72	99.3745	99.6794	99.1893	99.3654	98.529		62.0655	66.3132	72.412	72.7797	69.6064		99.1655	97.9872	98.6005	98.9495	94.2615		61.3457	66.1599	65.0874	60.2744	59.4133
	99.5387	99.8073	99.4657	99.5867	99.2146		65.8892	70.805	75.923	76.631	72.8197		99.27	98.3043	99.0169	99.4541	95.9822		63.3658	68.8872	67.226	62.3494	62.0168
80	99.709	99.7782	99.6341	99.6579	99.2132		66.9828	73.5623	77.8097	79.1186	75.7533		99.4223	98.4992	99.225	99.3822	96.589		66.0199	71.0577	69.0787	63.298	63.0359
	99.801	99.864	99.7353	99.764	99.4177		68.4138	76.3469	81.3387	82.0871	79.3834		99.4803	98.9747	99.4045	99.5445	97.0268		65.3877	73.0162	70.5895	65.2088	65.0383
88	99.8396	99.8744	99.8564	99.8352	99.5629		70.8238	78.6761	83.9837	84.9809	83.1483		99.6108	99.0642	99.4695	99.5859	97.3272		67.5263	75.477	73.4865	65.837	66.8777
	99.8981	99.9265	99.8794	99.8589	99.6506		74.7366	82.4513	86.3712	87.0553	84.9705		99.7584	99.2362	99.6449	99.6726	97.8022		71.0358	77.673	75.7794	70.9971	69.353
96	99.9129	99.9291	99.8867	99.8713	99.7069		76.6761	84.9408	87.8879	89.6163	88.6069		99.7114	99.4066	99.6675	99.7417	98.0927		72.6267	79.3804	77.1352	71.7738	72.2154
	99.8857	99.9067	99.9014	99.9019	99.6315		77.8049	86.8108	90.115	91.3387	89.943		99.7056	99.4007	99.6283	99.6635	97.9802		74.4998	82.0417	78.3726	74.1776	74.6812
104	99.8484	99.9497	99.9252	99.9086	99.662		79.7153	88.6045	90.2103	92.0235	92.6174		99.7107	99.4387	99.6297	99.6048	97.9028		74.8371	82.4533	78.8018	76.3923	75.9772
	99.936	99.9279	99.9353	99.897	99.6591		81.5104	90.5173	91.9617	92.4336	94.2234		99.7303	99.5388	99.5814	99.6755	98.0615		76.9355	84.0155	80.411	79.6549	79.3238
112	99.9223	99.955	99.9319	99.9062	99.6499		82.6128	91.3579	92.6944	93.3747	94.8592		99.724	99.5546	99.5338	99.6276	97.9418		76.4228	84.2287	80.3386	80.8167	79.5899
	99.9056	99.9527	99.8713	99.8446	99.5899		82.9523	91.5778	93.2644	93.3814	95.7681		99.726	99.5079	99.5433	99.7027	97.9742		77.5607	84.0568	81.2434	81.9705	80.0267
120	99.8786	99.9326	99.8856	99.849	99.6269		85.9042	92.6535	95.3014	95.2654	95.2243		99.6948	99.3474	99.4643	99.7244	98.108		78.9921	85.5737	82.3375	81.8867	80.965

## Sheet: 5D
	WT-0.125						WT-0.125+CQ						KO-0.125						KO-0.125+CQ
0		0.866142	1.04233	1.11312	1.26416		1.05071	1.02526	0.951009	1.03956	0.933462		1.0139	0.920799	0.999453	1.04305	1.0228		1.02799	1.04477	1.04346	0.933879	0.949903
		0.9557	1.17427	1.21338	1.39546		1.19712	1.12732	1.05318	1.11567	1.0029		1.11772	1.00345	1.09695	1.14138	1.1102		1.11681	1.16641	1.14207	1.01858	1.04398
8		1.00846	1.37559	1.34151	1.61974		1.43848	1.26775	1.27275	1.23959	1.00032		1.20764	1.06487	1.18814	1.24089	1.24809		1.22413	1.24489	1.1441	1.02919	1.16291
		1.13488	1.72506	1.77509	2.10546		1.80248	1.5505	1.68471	1.5106	1.10468		1.31385	1.13423	1.29491	1.40826	1.38815		1.39712	1.40728	1.17743	1.17695	1.27451
16		1.20057	2.05109	1.94091	2.35768		1.87719	1.81794	1.94287	1.69439	1.27853		1.44725	1.20198	1.44088	1.63406	1.42578		1.66004	1.61945	1.46199	1.30666	1.60859
		1.61756	2.21395	2.30013	2.60306		2.22996	2.09385	2.10848	1.94263	1.54555		1.62843	1.57894	1.7694	1.86779	1.75894		2.01566	1.95987	1.85858	1.6991	1.87741
24		1.88085	2.54275	2.58539	2.88813		2.42795	2.26848	2.29928	2.16876	1.8224		1.85978	1.74677	1.98905	2.14705	1.92982		2.391	2.22928	2.11965	1.96719	2.14426
		2.06458	2.74703	2.87143	2.96983		2.52729	2.49938	2.51056	2.16967	2.14879		1.99947	1.97792	2.04481	2.24276	2.06783		2.47759	2.46386	2.23563	2.27464	2.45428
32		2.1968	2.95516	2.93677	3.08821		2.69415	2.62061	2.72166	2.4246	2.24081		2.17128	2.06428	2.15995	2.38122	2.2508		2.55639	2.59013	2.42595	2.40986	2.60467
		2.32484	3.15665	3.11678	3.2448		2.72491	2.73831	2.78083	2.45702	2.51058		2.23065	2.2071	2.1968	2.4266	2.21958		2.71379	2.71006	2.56701	2.58059	2.52515
40		2.56557	3.26812	3.35084	3.41294		2.77857	2.82491	2.90454	2.504	2.56058		2.31796	2.30696	2.27434	2.50534	2.40444		2.81509	2.7285	2.65786	2.81796	2.66573
		2.57168	3.34515	3.40902	3.37235		2.75709	2.90006	2.91032	2.5237	2.67873		2.26532	2.42729	2.19116	2.55025	2.4097		2.74092	2.75932	2.65403	2.80182	2.60469
48		2.63766	3.27151	3.51674	3.43658		2.80165	2.95535	3.03214	2.52559	2.79268		2.34973	2.47593	2.27342	2.53681	2.49925		2.71475	2.67058	2.787	2.84256	2.59929
		2.61703	3.3843	3.62539	3.48952		2.86959	3.0405	3.05658	2.60028	2.82764		2.31755	2.48864	2.27283	2.5381	2.38515		2.67487	2.71149	2.8915	2.95309	2.49725
56		2.72905	3.48812	3.55624	3.53225		2.90792	3.09837	3.09698	2.63135	2.874		2.36436	2.56213	2.36631	2.54613	2.51304		2.79218	2.78889	2.85617	3.0417	2.49436
		2.81576	3.46864	3.6177	3.64242		2.98833	3.15462	3.14325	2.69779	2.92243		2.29326	2.56843	2.25675	2.48288	2.40868		2.75189	2.66226	2.92055	3.05387	2.64363
64		2.85228	3.53179	3.69503	3.72577		2.97951	3.10411	3.16299	2.82373	2.98612		2.36782	2.58203	2.32344	2.4735	2.41017		2.78582	2.66064	2.99233	3.04509	2.54028
		2.79156	3.52812	3.68866	3.72476		3.08052	3.21508	3.20983	2.89296	3.00905		2.37177	2.67501	2.32075	2.39415	2.31729		2.70626	2.71825	3.01149	3.01439	2.54665
72		2.89403	3.48086	3.67122	3.81474		3.03612	3.27669	3.18358	2.96828	3.02528		2.27323	2.5862	2.35687	2.42903	2.27609		2.59884	2.69734	2.94603	2.96894	2.63207
		3.01469	3.52702	3.73217	3.86035		3.13635	3.32243	3.29475	3.0564	3.12783		2.33688	2.65347	2.40782	2.44479	2.39318		2.57868	2.69867	2.9467	3.02997	2.62545
80		3.03076	3.48033	3.7389	3.84139		3.22222	3.33152	3.33841	3.1067	3.04004		2.27149	2.6669	2.53829	2.49596	2.36796		2.48445	2.78946	2.99063	3.00037	2.73147
		3.21445	3.54376	3.81623	3.96999		3.25558	3.38877	3.3153	3.2399	3.05024		2.32162	2.6067	2.40522	2.45175	2.40343		2.51938	2.77683	3.02105	2.94756	2.66708
88		3.11882	3.48217	3.79021	3.97921		3.26347	3.34823	3.30136	3.28586	3.10389		2.27075	2.64492	2.51333	2.46755	2.35789		2.46717	2.8034	2.99791	2.99602	2.81429
		3.36513	3.61604	3.85305	4.09059		3.28863	3.4025	3.38996	3.35782	3.21781		2.23206	2.64649	2.48219	2.45066	2.45971		2.62574	2.88646	3.0227	2.99748	2.8296
96		3.27771	3.62494	3.88749	4.09982		3.33725	3.3956	3.38133	3.35108	3.15215		2.27759	2.60239	2.44503	2.57638	2.48754		2.6803	3.1123	2.99029	3.03208	2.86036
		3.35526	3.64018	3.90676	4.13769		3.34514	3.4275	3.34371	3.26495	3.23831		2.23672	2.5744	2.55897	2.63792	2.46199		2.5747	3.12207	2.92172	3.05707	2.91136
104		3.42401	3.70467	3.92464	4.12523		3.31421	3.40161	3.37516	3.38753	3.27796		2.19303	2.51407	2.54537	2.68802	2.47958		2.80925	3.21838	3.14931	2.9896	2.99071
		3.44597	3.71794	3.91629	4.13859		3.39891	3.45841	3.3887	3.38501	3.23419		2.41856	2.53219	2.44673	2.7561	2.57015		2.78268	3.18369	3.03196	3.04318	3.02495
112		3.57742	3.90201	3.94956	4.14948		3.47294	3.47905	3.40303	3.47018	3.42501		2.4102	2.57565	2.57226	2.74291	2.63899		2.95728	3.25102	3.06607	3.03769	3.06812
		3.46383	3.97397	3.91534	4.07119		3.48166	3.44614	3.5213	3.52223	3.4808		2.46375	2.50163	2.54986	2.84791	2.66384		3.01289	3.31839	3.11667	2.95442	3.22681
120		3.4886	3.91759	3.99229	4.14034		3.46597	3.57991	3.52057	3.54122	3.57894		2.37627	2.35971	2.41746	2.77123	2.68083		3.09367	3.22717	3.00335	2.89832	3.25315

## Sheet: 5E
Day	WT					KO					WT+Gefitinib					KO+Gefitinib
6	21.6	37	24.1	39.5		67.6	19.7	69.6	44.4		77.5	50.8	66	50.3		38.4	60	51.2	55
12	41.6	40.3	93.8	57.6		58.2	52.3	55.5	45.9		52	41.1	48.5	36.8		48.1	79.5	48.4	68
20	68.5	101.3	194.4	73.8		160.6	76.3	99.8	81.3		166.1	89.9	99.1	91.3		59.9	78	59.1	78.4
25	151.6	199.1	325.5	97.3		162	78.8	110.4	131.3		55.2	73	38.7	45.9		58.5	63	14.9	23.7
28	153.6	451.3	262.1	145.8		198.6	130.2	285.9	248.9		51.6	63.4	0	57.1		25.4	0	9.2	26
32	237.2	580	354.8	244.7		401.5	146.2	447	268.2		31.5	22.1	0	58.5		16.7	0	14.9	36
35	456.9	645	368.3	336		433	245.5	455.5	338.1		49.7	44	0	20.8		29.2	0	14.3	39.5
38	509	646.1	424.1	353		514	269.1	972	370.6		45.5	45.5	0	41.6		29.2	0	16	38.8
42	552.3	907.7	450.6	367.4		534.3	312.1	952.2	425.9		84.6	70.8		36.9		43.2		27	57.4
46	809.1	1132.8	460.3	550.5		629.1	428.5	1287.1	561.1		134.9	149.4		102.3		47.4		35	99.2
53											248.4	301.2		173.4		89.9		98.3	98.8
59											418.2	551.7		383.3		208.1		91.3	210.9
