# Supplementary material for: Modulation of tumor inflammatory signaling and drug sensitivity by CMTM4
Source: EMBO J. 2025 Feb 13;44(6):1866–83. doi: 10.1038/s44318-024-00330-y (PMC11914105; doi:10.1038/s44318-024-00330-y)
Supplement: Supplementary file 10 — Source data Fig. 6 [file 44318_2024_330_MOESM10_ESM.zip]

Archive with 35 entries (28 files):
- Figure 6 source data/
- Figure 6 source data/.DS_Store
- __MACOSX/Figure 6 source data/._.DS_Store
- Figure 6 source data/Figure 6F/
- Figure 6 source data/Figure 6A/
- Figure 6 source data/Figure 6B/
- Figure 6 source data/Figure 6E/
- Figure 6 source data/Figure 6D/
- Figure 6 source data/Figure 6C/
- Figure 6 source data/Figure 6F/Figure 6F.xlsx
- __MACOSX/Figure 6 source data/Figure 6F/._Figure 6F.xlsx
- Figure 6 source data/Figure 6F/Figure 6F.jpg
- __MACOSX/Figure 6 source data/Figure 6F/._Figure 6F.jpg
- Figure 6 source data/Figure 6A/Figure 6A.xlsx
- __MACOSX/Figure 6 source data/Figure 6A/._Figure 6A.xlsx
- Figure 6 source data/Figure 6A/Figure 6A.jpg
- __MACOSX/Figure 6 source data/Figure 6A/._Figure 6A.jpg
- Figure 6 source data/Figure 6B/Figure 6B.jpg
- __MACOSX/Figure 6 source data/Figure 6B/._Figure 6B.jpg
- Figure 6 source data/Figure 6B/Figure 6B.tif
- __MACOSX/Figure 6 source data/Figure 6B/._Figure 6B.tif
- Figure 6 source data/Figure 6E/CT-1.fcs
- Figure 6 source data/Figure 6E/CT-2.fcs
- Figure 6 source data/Figure 6E/Figure 6E.jpg
- __MACOSX/Figure 6 source data/Figure 6E/._Figure 6E.jpg
- Figure 6 source data/Figure 6E/KD-1.fcs
- Figure 6 source data/Figure 6E/KD-2.fcs
- Figure 6 source data/Figure 6D/Figure 6D.jpg
- __MACOSX/Figure 6 source data/Figure 6D/._Figure 6D.jpg
- Figure 6 source data/Figure 6D/Figure 6D.xlsx
- __MACOSX/Figure 6 source data/Figure 6D/._Figure 6D.xlsx
- Figure 6 source data/Figure 6C/Figure 6C.jpg
- __MACOSX/Figure 6 source data/Figure 6C/._Figure 6C.jpg
- Figure 6 source data/Figure 6C/Figure 6C.xlsx
- __MACOSX/Figure 6 source data/Figure 6C/._Figure 6C.xlsx
