# Supplementary material for: Modulation of tumor inflammatory signaling and drug sensitivity by CMTM4
Source: EMBO J. 2025 Feb 13;44(6):1866–83. doi: 10.1038/s44318-024-00330-y (PMC11914105; doi:10.1038/s44318-024-00330-y)
Supplement: Supplementary file 10 — Source data Fig. 6 [file 44318_2024_330_MOESM10_ESM.zip › Figure 6 source data/Figure 6F/Figure 6F.xlsx]

## Sheet: 6D
	Mean	SD	N		Mean	SD	N
	CTRL				CMTM4 KD
CD8	0.5256	0.0156	3		0.7101	0.0755	3
CD4	0.13896	0.0377	3		0.06105	0.0274	3
Treg	0.0773117	0.0305	3		0.026244	0.0191	3
