# Supplementary material for: Modulation of tumor inflammatory signaling and drug sensitivity by CMTM4
Source: EMBO J. 2025 Feb 13;44(6):1866–83. doi: 10.1038/s44318-024-00330-y (PMC11914105; doi:10.1038/s44318-024-00330-y)
Supplement: Supplementary file 10 — Source data Fig. 6 [file 44318_2024_330_MOESM10_ESM.zip › Figure 6 source data/Figure 6D/Figure 6D.xlsx]

## Sheet: 6D
	CTRL				CMTM4 KD
Mo-MDSC	3.67947	3.6581	3.18885		4.58448	4.29428	3.54512
PMN-MDSC	10.5573	9.17541	7.63995		5.22972	3.88575	3.72714
