# Supplementary material for: Modulation of tumor inflammatory signaling and drug sensitivity by CMTM4
Source: EMBO J. 2025 Feb 13;44(6):1866–83. doi: 10.1038/s44318-024-00330-y (PMC11914105; doi:10.1038/s44318-024-00330-y)
Supplement: Supplementary file 11 — Source data Fig. 7 [file 44318_2024_330_MOESM11_ESM.zip]

Archive with 3 entries (2 files):
- Figure 7 source data/
- Figure 7 source data/Figure 7 A-D.xlsx
- __MACOSX/Figure 7 source data/._Figure 7 A-D.xlsx
