# Supplementary material for: Modulation of tumor inflammatory signaling and drug sensitivity by CMTM4
Source: EMBO J. 2025 Feb 13;44(6):1866–83. doi: 10.1038/s44318-024-00330-y (PMC11914105; doi:10.1038/s44318-024-00330-y)
Supplement: Supplementary file 11 — Source data Fig. 7 [file 44318_2024_330_MOESM11_ESM.zip › Figure 7 source data/Figure 7 A-D.xlsx]

## Sheet: 7A
	Control siRNA liposomes										CMTM4 siRNA liposomes
0	0	0	0	0	0	0	0	0	0	0		0	0	0	0	0	0	0	0	0	0
3	0	0	0	0	0	0	0	0	0	0		0	0	0	0	0	0	0	0	0	0
7	0.0192667	0.0784	0	0.030576	0.015028	0.029808	0.0155167	0.101751	0.0283513	0.04608		0.05	0.011264	0.0603793	0.0608617	0.049392	0.030976	0.065025	0.0345613	0.012	0.0182533
10	0.0451413	0.139159	0.172078	0.0608253	0.04232	0.033969	0.0250293	0.1587	0.0360803	0.074727		0.055296	0.023534	0.152626	0.070225	0.194133	0.048672	0.107678	0.057475	0.0246613	0.0392
12	0.0633247	0.215637	0.4536	0.285697	0.083592	0.0897417	0.127188	0.244944	0.1089	0.171355		0.1128	0.026011	0.268125	0.151051	0.270967	0.090828	0.358842	0.162059	0.046644	0.035301
14	0.100719	0.284745	0.558657	0.262232	0.082365	0.0868233	0.147968	0.332917	0.134895	0.2781		0.158611	0.064607	0.310675	0.2025	0.377003	0.128341	0.547454	0.268027	0.0688287	0.048598
17	0.12	0.390563	1.23233	0.404399	0.128995	0.152064	0.145367	0.461244	0.158433	0.309157		0.255283	0.104517	0.641144	0.296225	0.475904	0.284314	0.816777	0.382239	0.146427	0.0442663
21	0.305858	0.66125	1.21242	0.650917	0.224516	0.323042	0.290437	0.554447	0.4	0.473333		0.322944	0.123039	0.631176	0.359331	0.630392	0.103488	0.740602	0.649084	0.118047	0.0888533
24	0.462417	0.873813		1.3824	0.361726	0.50176	0.574605	1.04533	0.742741	0.7632		0.499849	0.331545		0.717491	0.833333	0.1536		0.799092	0.242592	0.146467
28	0.84	1.11574		1.53645	0.455514	1.02349	0.884736	1.20312	0.925725	1.3875		0.766212	0.449114		0.890197	1.19578	0.531456			0.3807	0.213444
31	1.07903	1.32246		1.78217	0.501813	1.6337	1.32651	1.53113	1.35972	1.31056		0.937443	0.620157		0.923472	1.34686	0.606744			0.658464	0.330042
34	1.17312	1.61574		1.75532	1.14817		1.50883	2.27143	1.24343				0.799092				1.23923			0.753825	0.59535

## Sheet: 7B
	Control siRNA liposomes	CMTM4 siRNA liposomes
0	0	0
13	1
14	1
14	1
15	1
16	1
16	1
17	1
17	1
17	1
18	1
17		1
17		1
17		1
18		1
18		1
18		1
19		1
19		1
20		1
24		1

## Sheet: 7C
Control siRNA liposomes	CMTM4 siRNA liposomes
0.88	0.875
0.84	0.77
0.78	0.92
0.97	0.78
1.19	0.82
0.98	0.91
1.221	0.792
1.197	0.83
1.082	0.93
1.12	0.697

## Sheet: 7D
	LLC CT					LLC CMTM4 KD					LLC CT + anti-PD-L1					LLC CMTM4 KD + anti-PD-L1
0	0	0	0	0		0	0	0	0		0	0	0	0		0	0	0	0
3	0	0	0	0		0	0	0	0		0	0	0	0		0	0	0	0
6	148.716	92.45	691.2	91.936		54.4	43.56	41.454	80		806.4	81.9315	61.056	101.124		27.7695	48	15.3	44.1
9	164.327	323.4	231.2	167.4		66.27	74.431	84.096	54.76		153.76	190.782	196.992	108		33.759	77.064	71.8875	50.784
12	252	162.922	355.94	335.008		241.056	171.5	130.05	72.283		162.729	403.44	288	87.079		40.678	77.2475	34.3035	76.25
15	837.611	543.606	1368.9	1338.71		364.154	608.634	446.571	343.125		1020.19	638.666	444.337	229.147		279.936	196.599	95.8455	202.554
18	2329.6	1418.52	2131.6	1568.16		425.88	537.824	834.9	1080		320	760	943.8	358.4		216	204.8	184.96	122.786
21	3671.74	2255.38	2255.38	2250		915.92	894.824	1436.5	2109.09		792.138	1267.2	1685.6	767.083		346.385	473.062	438.893	319.39
